# Supplementary material for: 2-(4-Hydroxy­phenyl­sulfon­yl)phenol
Source: Acta Crystallogr Sect E Struct Rep Online. 2009 Jan 28;65(Pt 2):o391. doi: 10.1107/S160053680900258X (PMC2968383; doi:10.1107/S160053680900258X)
Supplement: Supplementary file 1 [file e-65-0o391-sup1.cif]

##############################################################################
###                                                                        ###
###        Electronic paper (Acta Crystallographica Section E)             ###
###                                                                        ###
##############################################################################
#                                                                            #
# This CIF contains the data in a paper accepted for publication in Acta     #
# Crystallographica Section E. It conforms to the requirements of Notes      #
# for Authors for Section E, and has been peer reviewed under the auspices   #
# of the IUCr Commission on Journals.                                        #
#                                                                            #
# Full details of the Crystallographic Information File format               #
# are given in the paper "The Crystallographic Information File (CIF):       #
# a New Standard Archive File for Crystallography" by S. R. Hall, F. H.      #
# Allen and I. D. Brown [Acta Cryst. (1991), A47, 655-685].                  #
#                                                                            #
# The current version of the core CIF dictionary is obtainable from          #
# ftp://ftp.iucr.org/pub/cif_core.dic. The current version number is 2.4.    #
#                                                                            #
# Software is freely available for graphical display of the structure(s) in  #
# this CIF.  For information consult the CIF home page http://www.iucr.org/  #
# cif/home.html                                                              #
#                                                                            #
# This file may be used for bona fide research purposes within the           #
# scientific community so long as proper attribution is given to the journal # 
# article from which it was obtained.                                        #
#                                                                            #
##############################################################################
                                             
data_global
_audit_creation_method     'by CrystalStructure 3.8'
_journal_date_recd_electronic     2008-12-30
_journal_date_accepted     2009-01-21
_journal_name_full     'Acta Crystallographica, Section E'
_journal_year     2009
_journal_volume     65
_journal_issue      2
_journal_page_first     o391
_journal_page_last     o391
_journal_paper_category     QO
_journal_coeditor_code     BH2215
_publ_contact_author_name     'Prof. Jin Mizuguchi'
_publ_contact_author_address
;
    Department of Applied Physics
    Graduate School of Engineering
    Yokohama National University
    Tokiwadai 79-5, Hodogaya-ku
    Yokohama 240-8501, Japan
;
_publ_contact_author_email     mizu-j@ynu.ac.jp
_publ_contact_author_fax     +81-45-339-3369
_publ_contact_author_phone     +81-45-339-3369
_publ_section_title
;
2-(4-Hydroxyphenylsulfonyl)phenol
;
loop_
    _publ_author_name
    _publ_author_footnote
    _publ_author_address
    "Sato, Kazuyuki" .
;
    Department of Applied Physics
    Graduate School of Engineering
    Yokohama National University
    79-5 Tokiwadai, Hodogaya-ku
    240-8501 Yokohama, Japan
;
    "Shima, Hideki" .
;
    Department of Applied Physics
    Graduate School of Engineering
    Yokohama National University
    79-5 Tokiwadai, Hodogaya-ku
    240-8501 Yokohama, Japan
;
    "Mizuguchi, Jin" .
;
    Department of Applied Physics
    Graduate School of Engineering
    Yokohama National University
    79-5 Tokiwadai, Hodogaya-ku
    240-8501 Yokohama, Japan
;
data_I
_chemical_name_systematic
;
2-(4-Hydroxyphenylsulfonyl)phenol
;
_chemical_formula_moiety     'C12 H10 O4 S'
_chemical_formula_sum     'C12 H10 O4 S'
_chemical_formula_iupac     'C12 H10 O4 S'
_chemical_formula_weight     250.27
_chemical_melting_point     ?
_symmetry_cell_setting     monoclinic
_symmetry_space_group_name_H-M     'P 21/c'
_symmetry_space_group_name_Hall     '-P 2ybc'
loop_
    _symmetry_equiv_pos_site_id
    _symmetry_equiv_pos_as_xyz
    1 '+X,+Y,+Z'
    2 '-X,1/2+Y,1/2-Z'
    3 '-X,-Y,-Z'
    4 '+X,1/2-Y,1/2+Z'
_cell_length_a     10.9525(2)
_cell_length_b     14.4404(3)
_cell_length_c     7.03610(10)
_cell_angle_alpha     90.0000
_cell_angle_beta     93.8147(10)
_cell_angle_gamma     90.0000
_cell_volume     1110.35(3)
_cell_formula_units_Z     4
_cell_measurement_reflns_used     9882
_cell_measurement_theta_min     3.1
_cell_measurement_theta_max     68.2
_cell_measurement_temperature     93.1
_exptl_crystal_description     block
_exptl_crystal_colour     colorless
_exptl_crystal_size_max     0.39
_exptl_crystal_size_mid     0.35
_exptl_crystal_size_min     0.29
_exptl_crystal_density_diffrn     1.497
_exptl_crystal_density_meas     ?
_exptl_crystal_density_method     'not measured'
_exptl_crystal_F_000     520.00
_exptl_absorpt_coefficient_mu     2.619
_exptl_absorpt_correction_type     multi-scan
_exptl_absorpt_process_details     '(ABSCOR; Higashi, 1995)'
_exptl_absorpt_correction_T_min     0.408
_exptl_absorpt_correction_T_max     0.468
_diffrn_ambient_temperature     93.1
_diffrn_radiation_type     Cu-K\a
_diffrn_radiation_wavelength     1.54187
_diffrn_measurement_device_type     'Rigaku R-AXIS RAPID'
_diffrn_measurement_method     \w
_diffrn_detector_area_resol_mean     10.00
_diffrn_reflns_number     9436
_diffrn_reflns_av_R_equivalents     0.154
_diffrn_reflns_theta_max     68.21
_diffrn_reflns_theta_full     68.21
_diffrn_measured_fraction_theta_max     0.982
_diffrn_measured_fraction_theta_full     0.982
_diffrn_reflns_limit_h_min     -12
_diffrn_reflns_limit_h_max     12
_diffrn_reflns_limit_k_min     -17
_diffrn_reflns_limit_k_max     17
_diffrn_reflns_limit_l_min     -8
_diffrn_reflns_limit_l_max     8
_refine_special_details
;
;
_reflns_number_total     1998
_reflns_number_gt     1830
_reflns_threshold_expression     F^2^>2\s(F^2^)
_refine_ls_structure_factor_coef     Fsqd
_refine_ls_R_factor_gt     0.0581
_refine_ls_wR_factor_ref     0.1615
_refine_ls_goodness_of_fit_ref     1.099
_refine_ls_number_reflns     1998
_refine_ls_number_parameters     163
_refine_ls_number_restraints     0
_refine_ls_number_constraints     0
_refine_ls_hydrogen_treatment     mixed
_refine_ls_weighting_scheme     calc
_refine_ls_weighting_details
             'w = 1/[\s^2^(Fo^2^)+(0.078P)^2^+1.2611P] where P=(Fo^2^+2Fc^2^)/3'
_refine_ls_shift/su_max     0.0000
_refine_diff_density_max     0.55
_refine_diff_density_min     -0.66
_refine_ls_extinction_method     'SHELXL97 (Sheldrick, 2008)'
_refine_ls_extinction_coef     0.0078(10)
loop_
    _atom_type_symbol
    _atom_type_description
    _atom_type_scat_dispersion_real
    _atom_type_scat_dispersion_imag
    _atom_type_scat_source
    'C' 'C' 0.018 0.009
;
International Tables for Crystallography
(1992, Vol. C, Tables 4.2.6.8 and 6.1.1.4)
;
    'H' 'H' 0.000 0.000
;
International Tables for Crystallography
(1992, Vol. C, Table 6.1.1.4)
;
    'O' 'O' 0.049 0.032
;
International Tables for Crystallography
(1992, Vol. C, Tables 4.2.6.8 and 6.1.1.4)
;
    'S' 'S' 0.333 0.557
;
International Tables for Crystallography
(1992, Vol. C, Tables 4.2.6.8 and 6.1.1.4)
;
_computing_data_collection     'PROCESS-AUTO (Rigaku, 1998)'
_computing_cell_refinement     'PROCESS-AUTO (Rigaku, 1998)'
_computing_data_reduction     'CrystalStructure (Rigaku/MSC, 2006)'
_computing_structure_solution     'SIR2004 (Burla <i>et al.</i>,  2005)'
_computing_structure_refinement     'SHELXL97 (Sheldrick, 2008)'
_computing_molecular_graphics     'ORTEPIII (Burnett & Johnson, 1996)'
_computing_publication_material     'CrystalStructure (Rigaku/MSC, 2006)'
loop_
    _atom_site_type_symbol
    _atom_site_label
    _atom_site_fract_x
    _atom_site_fract_y
    _atom_site_fract_z
    _atom_site_U_iso_or_equiv
    _atom_site_adp_type
    _atom_site_calc_flag
    _atom_site_refinement_flags
    _atom_site_occupancy
    _atom_site_disorder_assembly
    _atom_site_disorder_group
    S S1 0.27104(6) 0.93583(5) 0.66743(9) 0.0192(2) Uani d . 1.00 . .
    O O1 0.30244(18) 1.03113(13) 0.7107(3) 0.0240(5) Uani d . 1.00 . .
    O O2 0.23614(19) 0.91341(15) 0.4710(2) 0.0272(5) Uani d . 1.00 . .
    O O3 0.25813(18) 0.94202(14) 1.0879(2) 0.0217(4) Uani d . 1.00 . .
    O O4 0.70235(18) 0.71229(14) 0.9019(3) 0.0253(5) Uani d . 1.00 . .
    C C1 0.1463(2) 0.90270(18) 0.7994(3) 0.0184(5) Uani d . 1.00 . .
    C C2 0.1531(2) 0.91128(18) 0.9972(4) 0.0201(6) Uani d . 1.00 . .
    C C3 0.0508(2) 0.8876(2) 1.0952(4) 0.0222(6) Uani d . 1.00 . .
    C C4 -0.0549(2) 0.8560(2) 0.9967(4) 0.0243(6) Uani d . 1.00 . .
    C C5 -0.0613(2) 0.8473(2) 0.7997(4) 0.0265(6) Uani d . 1.00 . .
    C C6 0.0399(2) 0.8704(2) 0.7008(4) 0.0243(6) Uani d . 1.00 . .
    C C7 0.3959(2) 0.86727(19) 0.7456(3) 0.0192(5) Uani d . 1.00 . .
    C C8 0.5037(2) 0.90989(19) 0.8143(4) 0.0209(6) Uani d . 1.00 . .
    C C9 0.6055(2) 0.85644(19) 0.8666(4) 0.0218(6) Uani d . 1.00 . .
    C C10 0.5990(2) 0.76019(19) 0.8485(3) 0.0199(6) Uani d . 1.00 . .
    C C11 0.4904(2) 0.71764(18) 0.7819(3) 0.0204(6) Uani d . 1.00 . .
    C C12 0.3887(2) 0.77072(19) 0.7286(3) 0.0213(6) Uani d . 1.00 . .
    H H3O 0.257(3) 0.940(2) 1.212(5) 0.023(8) Uiso d . 1.00 . .
    H H4O 0.695(4) 0.653(3) 0.862(6) 0.058(12) Uiso d . 1.00 . .
    H H3 0.0535 0.8933 1.2300 0.025 Uiso c R 1.00 . .
    H H4 -0.1237 0.8395 1.0653 0.027 Uiso c R 1.00 . .
    H H5 -0.1341 0.8255 0.7318 0.028 Uiso c R 1.00 . .
    H H6 0.0369 0.8644 0.5664 0.027 Uiso c R 1.00 . .
    H H8 0.5071 0.9755 0.8264 0.022 Uiso c R 1.00 . .
    H H9 0.6792 0.8851 0.9143 0.025 Uiso c R 1.00 . .
    H H11 0.4865 0.6518 0.7720 0.023 Uiso c R 1.00 . .
    H H12 0.3143 0.7422 0.6813 0.024 Uiso c R 1.00 . .
loop_
    _atom_site_aniso_label
    _atom_site_aniso_U_11
    _atom_site_aniso_U_22
    _atom_site_aniso_U_33
    _atom_site_aniso_U_12
    _atom_site_aniso_U_13
    _atom_site_aniso_U_23
    S1 0.0162(4) 0.0227(4) 0.0174(4) -0.0020(2) -0.0079(2) 0.0010(2)
    O1 0.0209(10) 0.0219(10) 0.0280(10) -0.0042(7) -0.0088(8) 0.0019(8)
    O2 0.0222(11) 0.0383(11) 0.0199(10) -0.0033(8) -0.0087(8) 0.0052(9)
    O3 0.0172(10) 0.0281(10) 0.0185(10) -0.0040(7) -0.0089(8)  0.0000(8)
    O4 0.0167(10) 0.0220(10) 0.0359(11) 0.0023(7) -0.0089(8) -0.0010(9)
    C1 0.0140(12) 0.0198(12) 0.0206(13) -0.0011(9) -0.0050(10) 0.0013(11)
    C2 0.0167(13) 0.0180(12) 0.0240(14) 0.0030(10) -0.0100(10) 0.0040(11)
    C3 0.0193(13) 0.0265(13) 0.0197(13) 0.0024(10) -0.0071(10) 0.0018(11)
    C4 0.0169(13) 0.0278(14) 0.0273(15) -0.0001(10) -0.0056(10) 0.0028(12)
    C5 0.0186(14) 0.0295(15) 0.0295(15) -0.0054(11) -0.0123(11) -0.0008(12)
    C6 0.0211(14) 0.0299(14) 0.0204(13) -0.0023(11) -0.0091(10) -0.0026(12)
    C7 0.0172(13) 0.0230(13) 0.0160(12) -0.0017(10) -0.0081(10) 0.0002(11)
    C8 0.0190(14) 0.0189(12) 0.0240(14) -0.0028(10) -0.0039(10) -0.0024(11)
    C9 0.0188(14) 0.0204(13) 0.0251(14) -0.0042(10) -0.0064(10) -0.0032(11)
    C10 0.0191(13) 0.0213(13) 0.0186(12) -0.0001(10) -0.0049(10) -0.0026(11)
    C11 0.0216(14) 0.0181(12) 0.0206(13) -0.0031(10) -0.0050(10) -0.0032(10)
    C12 0.0206(13) 0.0222(13) 0.0201(13) -0.0057(10) -0.0063(10) -0.0024(11)
_geom_special_details
;
;
loop_
    _geom_bond_atom_site_label_1
    _geom_bond_atom_site_label_2
    _geom_bond_site_symmetry_1
    _geom_bond_site_symmetry_2
    _geom_bond_distance
    _geom_bond_publ_flag
    S1 O1 . . 1.446(2) ?
    S1 O2 . . 1.446(2) ?
    S1 C1 . . 1.768(2) ?
    S1 C7 . . 1.747(2) ?
    O3 C2 . . 1.353(3) ?
    O3 H3O . . 0.87(3) ?
    O4 C10 . . 1.358(3) ?
    O4 H4O . . 0.90(4) ?
    C1 C2 . . 1.395(3) ?
    C1 C6 . . 1.396(3) ?
    C2 C3 . . 1.397(4) ?
    C3 C4 . . 1.386(3) ?
    C3 H3 . . 0.950 ?
    C4 C5 . . 1.389(4) ?
    C4 H4 . . 0.952 ?
    C5 C6 . . 1.388(4) ?
    C5 H5 . . 0.955 ?
    C6 H6 . . 0.948 ?
    C7 C8 . . 1.389(3) ?
    C7 C12 . . 1.401(3) ?
    C8 C9 . . 1.386(3) ?
    C8 H8 . . 0.951 ?
    C9 C10 . . 1.397(3) ?
    C9 H9 . . 0.948 ?
    C10 C11 . . 1.392(3) ?
    C11 C12 . . 1.383(3) ?
    C11 H11 . . 0.953 ?
    C12 H12 . . 0.953 ?
loop_
    _geom_contact_atom_site_label_1
    _geom_contact_atom_site_label_2
    _geom_contact_distance
    _geom_contact_site_symmetry_1
    _geom_contact_site_symmetry_2
    _geom_contact_publ_flag
    O1 O4 2.733(2) . 2_656 ?
    O1 H4O 1.84(4) . 2_656 ?
    O1 H9 2.898 . 3_677 ?
    O1 H11 2.891 . 2_656 ?
    O2 O3 2.753(2) . 1_554 ?
    O2 H3O 1.89(3) . 1_554 ?
    O2 H3 2.552 . 1_554 ?
    O3 O2 2.753(2) . 1_556 ?
    O3 H8 2.862 . 3_677 ?
    O3 H9 2.590 . 3_677 ?
    O3 H12 2.799 . 4_565 ?
    O4 O1 2.733(2) . 2_646 ?
    O4 H4 2.835 . 1_655 ?
    O4 H5 2.757 . 1_655 ?
    O4 H5 2.888 . 4_665 ?
    C4 H9 2.962 . 1_455 ?
loop_
    _geom_angle_atom_site_label_1
    _geom_angle_atom_site_label_2
    _geom_angle_atom_site_label_3
    _geom_angle_site_symmetry_1
    _geom_angle_site_symmetry_2
    _geom_angle_site_symmetry_3
    _geom_angle
    _geom_angle_publ_flag
    O1 S1 O2 . . . 117.29(12) ?
    O1 S1 C1 . . . 109.16(12) ?
    O1 S1 C7 . . . 107.63(12) ?
    O2 S1 C1 . . . 106.08(12) ?
    O2 S1 C7 . . . 108.99(12) ?
    C1 S1 C7 . . . 107.30(12) ?
    C2 O3 H3O . . . 113(2) ?
    C10 O4 H4O . . . 110(2) ?
    S1 C1 C2 . . . 120.6(2) ?
    S1 C1 C6 . . . 118.6(2) ?
    C2 C1 C6 . . . 120.9(2) ?
    O3 C2 C1 . . . 119.1(2) ?
    O3 C2 C3 . . . 122.2(2) ?
    C1 C2 C3 . . . 118.7(2) ?
    C2 C3 C4 . . . 120.3(2) ?
    C2 C3 H3 . . . 119.9 ?
    C4 C3 H3 . . . 119.8 ?
    C3 C4 C5 . . . 120.9(2) ?
    C3 C4 H4 . . . 119.4 ?
    C5 C4 H4 . . . 119.6 ?
    C4 C5 C6 . . . 119.3(2) ?
    C4 C5 H5 . . . 120.9 ?
    C6 C5 H5 . . . 119.7 ?
    C1 C6 C5 . . . 119.9(2) ?
    C1 C6 H6 . . . 119.9 ?
    C5 C6 H6 . . . 120.2 ?
    S1 C7 C8 . . . 119.2(2) ?
    S1 C7 C12 . . . 119.9(2) ?
    C8 C7 C12 . . . 120.8(2) ?
    C7 C8 C9 . . . 119.7(2) ?
    C7 C8 H8 . . . 120.0 ?
    C9 C8 H8 . . . 120.3 ?
    C8 C9 C10 . . . 119.6(2) ?
    C8 C9 H9 . . . 120.1 ?
    C10 C9 H9 . . . 120.2 ?
    O4 C10 C9 . . . 116.4(2) ?
    O4 C10 C11 . . . 123.1(2) ?
    C9 C10 C11 . . . 120.5(2) ?
    C10 C11 C12 . . . 120.1(2) ?
    C10 C11 H11 . . . 119.8 ?
    C12 C11 H11 . . . 120.1 ?
    C7 C12 C11 . . . 119.3(2) ?
    C7 C12 H12 . . . 120.1 ?
    C11 C12 H12 . . . 120.6 ?
loop_
    _geom_torsion_atom_site_label_1
    _geom_torsion_atom_site_label_2
    _geom_torsion_atom_site_label_3
    _geom_torsion_atom_site_label_4
    _geom_torsion_site_symmetry_1
    _geom_torsion_site_symmetry_2
    _geom_torsion_site_symmetry_3
    _geom_torsion_site_symmetry_4
    _geom_torsion
    _geom_torsion_publ_flag
    O1 S1 C1 C2 . . . . -55.8(2) ?
    O1 S1 C1 C6 . . . . 122.4(2) ?
    O1 S1 C7 C8 . . . . -6.2(2) ?
    O1 S1 C7 C12 . . . . 177.4(2) ?
    O2 S1 C1 C2 . . . . 177.0(2) ?
    O2 S1 C1 C6 . . . . -4.9(2) ?
    O2 S1 C7 C8 . . . . 122.0(2) ?
    O2 S1 C7 C12 . . . . -54.5(2) ?
    C1 S1 C7 C8 . . . . -123.5(2) ?
    C1 S1 C7 C12 . . . . 60.0(2) ?
    C7 S1 C1 C2 . . . . 60.6(2) ?
    C7 S1 C1 C6 . . . . -121.3(2) ?
    S1 C1 C2 O3 . . . . -2.5(3) ?
    S1 C1 C2 C3 . . . . 177.6(2) ?
    S1 C1 C6 C5 . . . . -177.5(2) ?
    C2 C1 C6 C5 . . . . 0.6(4) ?
    C6 C1 C2 O3 . . . . 179.4(2) ?
    C6 C1 C2 C3 . . . . -0.5(3) ?
    O3 C2 C3 C4 . . . . -179.7(2) ?
    C1 C2 C3 C4 . . . . 0.1(3) ?
    C2 C3 C4 C5 . . . . 0.0(3) ?
    C3 C4 C5 C6 . . . . 0.1(3) ?
    C4 C5 C6 C1 . . . . -0.4(4) ?
    S1 C7 C8 C9 . . . . -176.4(2) ?
    S1 C7 C12 C11 . . . . 176.7(2) ?
    C8 C7 C12 C11 . . . . 0.3(4) ?
    C12 C7 C8 C9 . . . . 0.1(3) ?
    C7 C8 C9 C10 . . . . 0.4(4) ?
    C8 C9 C10 O4 . . . . 179.8(2) ?
    C8 C9 C10 C11 . . . . -1.3(4) ?
    O4 C10 C11 C12 . . . . -179.6(2) ?
    C9 C10 C11 C12 . . . . 1.6(4) ?
    C10 C11 C12 C7 . . . . -1.1(4) ?
loop_
    _geom_hbond_atom_site_label_D
    _geom_hbond_atom_site_label_H
    _geom_hbond_atom_site_label_A
    _geom_hbond_site_symmetry_D
    _geom_hbond_site_symmetry_H
    _geom_hbond_site_symmetry_A
    _geom_hbond_distance_DH
    _geom_hbond_distance_HA
    _geom_hbond_distance_DA
    _geom_hbond_angle_DHA
    _geom_hbond_publ_flag
    O3 H3O O2 . . 1_556 0.87(3) 1.90(3) 2.753(2) 168(3) yes
    O4 H4O O1 . . 2_646 0.88(4) 1.85(4) 2.733(2) 173(3) yes
