# Supplementary material for: 2-(4-Hydroxy­phenyl­sulfon­yl)phenol
Source: Acta Crystallogr Sect E Struct Rep Online. 2009 Jan 28;65(Pt 2):o391. doi: 10.1107/S160053680900258X (PMC2968383; doi:10.1107/S160053680900258X)
Supplement: Supplementary file 2 [file e-65-0o391-Isup2.hkl]

# 
# h,k,l, Fc-squared, Fo-squared, sigma(Fo-squared) and status flag 
# 
data_I
_shelx_title '  ethanol-180C' 
_shelx_refln_list_code          4 
_shelx_F_calc_maximum      190.85 
_exptl_crystal_F_000       520.00 
_reflns_d_resolution_high  0.8303 
 
loop_ 
 _symmetry_equiv_pos_as_xyz 
 'x, y, z' 
 '-x, y+1/2, -z+1/2' 
 '-x, -y, -z' 
 'x, -y-1/2, z-1/2' 
 
_cell_length_a    10.9525 
_cell_length_b    14.4404 
_cell_length_c     7.0361 
_cell_angle_alpha  90.000 
_cell_angle_beta   93.815 
_cell_angle_gamma  90.000 
 
_shelx_F_squared_multiplier     1.000 
 
loop_ 
 _refln_index_h 
 _refln_index_k 
 _refln_index_l 
 _refln_F_squared_calc 
 _refln_F_squared_meas 
 _refln_F_squared_sigma 
 _refln_observed_status 
   1   0   0      945.89      766.29     62.79 o 
   2   0   0     2025.47     1784.90    122.07 o 
   3   0   0     3640.46     3393.48     97.85 o 
   4   0   0     4913.45     4913.29    145.91 o 
   5   0   0     2416.01     2551.06    145.43 o 
   6   0   0     2126.35     2549.34    185.02 o 
   7   0   0      786.89      890.96     47.33 o 
   8   0   0      630.17      595.69     17.79 o 
   9   0   0     7972.35     6972.61    334.06 o 
  10   0   0        8.95        6.86      2.55 o 
   1   1   0      952.29      819.48     28.03 o 
   2   1   0      618.02      585.37     10.09 o 
   3   1   0      528.05      474.38      8.16 o 
   4   1   0      846.40      919.79     19.87 o 
   5   1   0      240.63      245.84      8.44 o 
   6   1   0       52.67       71.83      3.62 o 
   7   1   0      251.66      273.24     13.24 o 
   8   1   0       47.10       41.03      3.95 o 
   9   1   0     1358.01     1214.62    155.15 o 
  10   1   0       38.78       26.18      4.41 o 
  11   1   0       50.73       24.33      9.94 o 
   0   2   0      511.24      465.62     24.75 o 
   1   2   0     1591.87     1488.63     59.61 o 
   2   2   0     9727.77     9055.53    403.85 o 
   3   2   0      110.87      113.61      2.32 o 
   4   2   0     4311.70     4593.18    118.05 o 
   5   2   0     1140.78     1273.87     32.39 o 
   6   2   0      197.38      168.52      5.55 o 
   7   2   0      599.76      503.81     18.81 o 
   8   2   0      215.36      199.82     16.97 o 
   9   2   0        2.98        7.86      1.53 o 
  10   2   0      663.66      687.63     37.36 o 
  11   2   0      358.20      318.66      5.60 o 
  12   2   0       56.31       37.44      3.04 o 
   1   3   0    19915.23    20115.79    948.41 o 
   2   3   0     1019.54     1058.76     29.63 o 
   3   3   0     4375.67     4185.47    119.27 o 
   4   3   0      152.76      129.83      3.80 o 
   5   3   0     2669.49     2524.71     92.88 o 
   6   3   0      416.52      387.09     20.45 o 
   7   3   0     1024.63     1042.21     38.75 o 
   8   3   0     2422.60     2180.89    182.56 o 
   9   3   0      782.82      668.48     88.27 o 
  10   3   0      119.07      109.68     16.39 o 
  11   3   0      333.63      348.30      5.28 o 
  12   3   0      120.81       98.44      5.75 o 
   0   4   0     5808.35     5553.50    373.88 o 
   1   4   0     7855.82     7847.35    340.95 o 
   2   4   0     2764.45     2612.22    158.17 o 
   3   4   0      142.54      156.11      5.44 o 
   4   4   0        3.40       10.44      0.97 o 
   5   4   0      481.95      544.14     26.42 o 
   6   4   0      159.41      167.38      7.97 o 
   7   4   0      396.05      414.52     18.25 o 
   8   4   0        0.16        2.03      1.48 o 
   9   4   0      326.64      328.42     52.03 o 
  10   4   0     1038.10     1152.37      5.99 o 
  11   4   0      296.23      317.70      7.55 o 
  12   4   0        2.42        1.85      1.94 o 
   1   5   0     4412.90     4093.54    107.29 o 
   2   5   0      327.34      411.71     11.04 o 
   3   5   0     1387.47     1361.11     34.78 o 
   4   5   0       76.00       79.81      3.39 o 
   5   5   0     1737.05     1916.27     68.22 o 
   6   5   0       49.69       58.56      2.53 o 
   7   5   0     1253.38     1322.97     82.30 o 
   8   5   0      130.71      141.77     15.08 o 
   9   5   0      713.99      697.43    102.15 o 
  10   5   0      945.06      989.09    120.80 o 
  11   5   0      431.09      526.90     59.80 o 
  12   5   0      132.71      130.54      8.50 o 
   0   6   0     7760.80     7767.58    436.93 o 
   1   6   0      644.91      628.88     19.30 o 
   2   6   0     3231.73     3365.08     72.55 o 
   3   6   0      696.64      845.49     22.85 o 
   4   6   0     1364.55     1480.20     61.29 o 
   5   6   0       91.27      101.35      4.09 o 
   6   6   0      163.66      157.22      8.78 o 
   7   6   0      536.57      562.10     41.72 o 
   8   6   0     1494.42     1317.67    153.42 o 
   9   6   0      517.83      470.41     70.49 o 
  10   6   0       62.05       82.37     11.94 o 
  11   6   0       26.45       39.06      2.51 o 
  12   6   0      152.47      156.77     13.11 o 
   1   7   0      977.10     1037.98     52.85 o 
   2   7   0      520.00      534.00     10.99 o 
   3   7   0      569.39      611.22     13.79 o 
   4   7   0      261.07      302.06     11.00 o 
   5   7   0       98.22      123.61      5.31 o 
   6   7   0       49.53       47.84      2.61 o 
   7   7   0      540.56      586.70     36.15 o 
   8   7   0       77.23       75.71      8.43 o 
   9   7   0        0.58        4.09      1.65 o 
  10   7   0       87.27      107.87      2.35 o 
  11   7   0        3.86        8.35      2.56 o 
  12   7   0      474.24      456.10     34.51 o 
   0   8   0       72.53       39.57      2.50 o 
   1   8   0       54.25       41.13      2.10 o 
   2   8   0     6168.64     6326.75    270.33 o 
   3   8   0      115.47      120.82      5.29 o 
   4   8   0     3134.61     3337.01     87.49 o 
   5   8   0     1826.90     1955.90    108.52 o 
   6   8   0      134.60      145.42      4.97 o 
   7   8   0      725.13      738.91     50.32 o 
   8   8   0      475.39      498.02     44.91 o 
   9   8   0        5.39        7.29      1.76 o 
  10   8   0      115.46       99.86     13.80 o 
  11   8   0     1067.13     1078.36     63.22 o 
   1   9   0     2411.63     2628.77     80.96 o 
   2   9   0       60.59       66.83      3.96 o 
   3   9   0      193.77      197.80      7.42 o 
   4   9   0       30.85       33.49      2.98 o 
   5   9   0      114.94      115.78      4.07 o 
   6   9   0      118.77      119.90      7.63 o 
   7   9   0       94.85       84.03      7.25 o 
   8   9   0      229.91      224.54     21.40 o 
   9   9   0       16.88       21.56      4.14 o 
  10   9   0       82.36       75.87     15.93 o 
  11   9   0      143.04      154.53      5.35 o 
   0  10   0      618.21      644.68      8.08 o 
   1  10   0       36.11       35.53      1.64 o 
   2  10   0      116.77       98.87      2.32 o 
   3  10   0     1228.96     1242.79     58.58 o 
   4  10   0       31.53       34.10      1.48 o 
   5  10   0       83.60       86.24      2.17 o 
   6  10   0     1738.76     1809.86     70.44 o 
   7  10   0       45.08       39.41      2.77 o 
   8  10   0        2.42        4.71      1.51 o 
   9  10   0      359.89      314.41     32.94 o 
  10  10   0        0.62        1.00      1.56 o 
   1  11   0     1463.89     1693.21     20.51 o 
   2  11   0      468.49      499.25     14.16 o 
   3  11   0     3841.48     4203.31    110.34 o 
   4  11   0      277.14      270.83     14.16 o 
   5  11   0      147.82      148.73      4.69 o 
   6  11   0     1702.78     1696.97     70.86 o 
   7  11   0      162.54      170.07      9.25 o 
   8  11   0      134.40      127.45     10.80 o 
   9  11   0        0.54        1.15      1.37 o 
  10  11   0      156.06      154.07      8.20 o 
   0  12   0       28.53       29.76      2.55 o 
   1  12   0       15.28       21.24      2.06 o 
   2  12   0        8.36       13.76      1.77 o 
   3  12   0      620.69      674.33     15.71 o 
   4  12   0       43.80       41.94      2.13 o 
   5  12   0       63.82       61.23      4.57 o 
   6  12   0        0.02        1.39      1.43 o 
   7  12   0        2.12        5.43      1.95 o 
   8  12   0      129.01      112.03      7.79 o 
   9  12   0       10.32        9.40      2.02 o 
   1  13   0      182.00      175.70      4.42 o 
   2  13   0      389.84      390.23     21.37 o 
   3  13   0      240.87      248.12      7.06 o 
   4  13   0       65.91       65.39      3.15 o 
   5  13   0      552.22      588.30     27.38 o 
   6  13   0       26.06       27.70      2.52 o 
   7  13   0      212.78      190.19     12.96 o 
   8  13   0       73.88       66.57      4.03 o 
   0  14   0      954.61      979.79     47.79 o 
   1  14   0       75.59       63.84      1.99 o 
   2  14   0       89.00      103.72      2.51 o 
   3  14   0       82.80       81.16      4.13 o 
   4  14   0      320.57      331.71     15.85 o 
   5  14   0       73.57       79.58      6.47 o 
   6  14   0      225.19      214.33     17.34 o 
   7  14   0        4.94        4.52      1.25 o 
   1  15   0       89.66       94.64      4.51 o 
   2  15   0        7.22        9.09      1.72 o 
   3  15   0        0.30        2.62      1.64 o 
   4  15   0      518.81      513.44     23.83 o 
   5  15   0      281.02      268.32     23.08 o 
   6  15   0        6.72        4.94      1.22 o 
   0  16   0       36.52       26.39      2.30 o 
   1  16   0        6.18        4.75      1.57 o 
   2  16   0      196.14      206.78      7.94 o 
   3  16   0      243.27      233.92     11.94 o 
   4  16   0      109.38       98.25      6.17 o 
   5  16   0       69.98       60.07      5.03 o 
   1  17   0       66.45       85.42      1.76 o 
   2  17   0       19.46       18.30      2.13 o 
 -12   1   1       39.30       22.79     14.45 o 
 -11   1   1      375.43      317.97      5.86 o 
 -10   1   1        1.89        3.30      2.20 o 
  -9   1   1      102.14       86.16      2.84 o 
  -8   1   1     1396.40     1308.23     72.76 o 
  -7   1   1       44.44       46.91      4.45 o 
  -6   1   1     2213.13     2401.45    212.10 o 
  -5   1   1      126.12      176.21     14.97 o 
  -4   1   1     3272.60     3147.91    211.31 o 
  -3   1   1      202.31      189.86      9.73 o 
  -2   1   1     5832.04     5811.59    174.86 o 
  -1   1   1     1573.56     1631.35     38.75 o 
   0   1   1      682.14      643.15     12.18 o 
   1   1   1     8221.00     8578.22    256.05 o 
   2   1   1      630.64      657.65     22.29 o 
   3   1   1     3025.28     2854.90    111.71 o 
   4   1   1       14.84       39.95      3.35 o 
   5   1   1        3.83       10.97      1.56 o 
   6   1   1      646.67      616.85     43.33 o 
   7   1   1       82.49       68.06      5.99 o 
   8   1   1      995.30      986.44     69.56 o 
   9   1   1      181.45      164.37     16.16 o 
  10   1   1      446.21      354.05     41.92 o 
  11   1   1        6.15        5.07      3.03 o 
 -12   2   1        1.09        1.13      1.43 o 
 -11   2   1       12.91       23.01      3.93 o 
 -10   2   1        1.66        3.41      2.10 o 
  -9   2   1     1173.54     1192.34     68.20 o 
  -8   2   1      492.69      418.12     29.93 o 
  -7   2   1      637.33      769.46     53.03 o 
  -6   2   1     1399.51     1562.64     92.21 o 
  -5   2   1      351.62      341.07     20.27 o 
  -4   2   1      564.00      660.54     32.73 o 
  -3   2   1        4.24        7.16      0.59 o 
  -2   2   1     1702.25     1746.80     59.36 o 
  -1   2   1      297.27      338.65      6.75 o 
   0   2   1     8650.43     9194.14    190.61 o 
   1   2   1      114.81      127.60      2.50 o 
   2   2   1      100.44      123.00      4.20 o 
   3   2   1       47.55       52.41      1.87 o 
   4   2   1      176.49      221.16     10.55 o 
   5   2   1     2378.97     2748.40    135.42 o 
   6   2   1       56.97       61.17      3.08 o 
   7   2   1       50.66       44.80      3.23 o 
   8   2   1      149.15      160.59     13.32 o 
   9   2   1     1070.84     1134.21     79.97 o 
  10   2   1       28.47       22.09      3.10 o 
  11   2   1        6.32        4.07      1.68 o 
  12   2   1        0.43        0.78      1.91 o 
 -12   3   1       15.83        9.42      1.87 o 
 -11   3   1       40.93       45.59      4.95 o 
 -10   3   1      230.61      236.28     15.18 o 
  -9   3   1      312.33      322.08     18.45 o 
  -8   3   1       40.49       33.83      2.47 o 
  -7   3   1        2.11        2.51      0.91 o 
  -6   3   1      447.64      500.42     32.05 o 
  -5   3   1      387.73      456.16     26.50 o 
  -4   3   1       21.53       31.33      1.90 o 
  -3   3   1        2.28        6.10      1.06 o 
  -2   3   1      622.66      626.67     20.29 o 
  -1   3   1     1445.16     1472.72     39.21 o 
   0   3   1      682.19      708.57      9.48 o 
   1   3   1        5.44        8.80      0.65 o 
   2   3   1      637.28      658.85     21.67 o 
   3   3   1      146.73      152.34      5.91 o 
   4   3   1     1392.39     1466.40     69.37 o 
   5   3   1       51.80       56.56      2.84 o 
   6   3   1       11.59       11.79      1.07 o 
   7   3   1      144.52      144.72     15.01 o 
   8   3   1       39.05       48.06      7.19 o 
   9   3   1       41.48       48.94      4.29 o 
  10   3   1       23.99       27.45      4.45 o 
  11   3   1        4.06        2.71      1.69 o 
  12   3   1        2.03       10.15      7.28 o 
 -12   4   1       30.10       24.44      6.47 o 
 -11   4   1       30.39       32.56      6.01 o 
 -10   4   1        3.92       13.03      4.54 o 
  -9   4   1      122.66      120.18      6.67 o 
  -8   4   1      474.23      503.10     15.59 o 
  -7   4   1      523.79      514.07     39.92 o 
  -6   4   1      832.12     1019.83     58.17 o 
  -5   4   1     2806.42     3314.55    196.89 o 
  -4   4   1      810.36      874.48     52.25 o 
  -3   4   1      248.53      236.00     12.47 o 
  -2   4   1      155.16      163.96      9.02 o 
  -1   4   1     1180.97     1149.98     30.02 o 
   0   4   1      362.26      318.92      5.75 o 
   1   4   1      176.75      161.84      4.86 o 
   2   4   1     1384.07     1391.78     37.76 o 
   3   4   1     5705.36     6389.69    253.96 o 
   4   4   1     2347.06     2432.01    115.62 o 
   5   4   1      658.87      737.96     39.56 o 
   6   4   1        3.54        7.43      0.87 o 
   7   4   1      103.21      111.70      9.88 o 
   8   4   1      209.16      215.91     14.26 o 
   9   4   1      494.64      480.36     46.93 o 
  10   4   1        2.34        3.94      1.95 o 
  11   4   1      558.40      447.24     69.57 o 
  12   4   1      241.22      219.96      4.15 o 
 -12   5   1       68.13       53.43     11.27 o 
 -11   5   1        6.67        5.85      1.66 o 
 -10   5   1       48.12       47.40      4.65 o 
  -9   5   1      856.16      911.51     12.26 o 
  -8   5   1      498.12      538.31     10.38 o 
  -7   5   1      271.94      260.61     22.68 o 
  -6   5   1      738.38      822.59     52.55 o 
  -5   5   1      374.34      447.79     32.21 o 
  -4   5   1       13.01       19.78      1.56 o 
  -3   5   1       80.00       85.31      5.61 o 
  -2   5   1       48.24       54.62      2.60 o 
  -1   5   1       45.41       51.98      1.64 o 
   0   5   1     1012.36     1041.02     20.70 o 
   1   5   1        4.49        6.37      0.58 o 
   2   5   1     1163.94     1240.87     32.54 o 
   3   5   1      117.29      130.71      3.84 o 
   4   5   1     1224.65     1387.31     76.69 o 
   5   5   1      434.39      531.12     28.73 o 
   6   5   1      448.30      515.64     48.55 o 
   7   5   1        7.65       12.77      1.36 o 
   8   5   1        4.78       11.31      1.59 o 
   9   5   1        1.23        2.55      2.19 o 
  10   5   1       10.17       12.69      3.48 o 
  11   5   1      201.94      171.20     28.57 o 
  12   5   1        6.24        8.12      1.96 o 
 -12   6   1       30.68       25.55      5.07 o 
 -11   6   1      582.27      548.62     72.11 o 
 -10   6   1       77.79       66.92      3.60 o 
  -9   6   1       10.46       16.18      3.21 o 
  -8   6   1       93.81      113.47      2.49 o 
  -7   6   1       27.21       36.13      4.35 o 
  -6   6   1      345.21      320.38     29.05 o 
  -5   6   1      456.15      594.53     44.75 o 
  -4   6   1      271.28      292.24     19.54 o 
  -3   6   1      208.32      216.50      9.80 o 
  -2   6   1      475.35      498.10     23.38 o 
  -1   6   1     1164.17     1215.12     45.91 o 
   0   6   1     2424.94     2659.38     71.37 o 
   1   6   1      157.61      155.56      4.04 o 
   2   6   1        2.39        8.08      0.82 o 
   3   6   1        1.32        3.70      0.55 o 
   4   6   1      339.49      425.19     20.99 o 
   5   6   1       18.29       22.70      1.31 o 
   6   6   1      308.97      375.06     30.91 o 
   7   6   1        1.33        5.71      1.62 o 
   8   6   1       71.50      101.55     10.83 o 
   9   6   1      114.80       90.58     10.95 o 
  10   6   1      280.43      248.63     39.48 o 
  11   6   1      360.66      327.48     51.44 o 
  12   6   1       74.82       59.39      2.10 o 
 -12   7   1        0.89        0.98      2.32 o 
 -11   7   1        4.18        3.73      1.57 o 
 -10   7   1      233.99      256.44     25.44 o 
  -9   7   1      156.23      177.92      7.36 o 
  -8   7   1      198.80      227.93      6.80 o 
  -7   7   1      169.78      155.32     15.96 o 
  -6   7   1     1202.77     1204.99    100.71 o 
  -5   7   1       16.26       17.68      1.82 o 
  -4   7   1     1314.06     1425.90     61.65 o 
  -3   7   1       70.52       83.30      3.78 o 
  -2   7   1      386.38      406.95     16.26 o 
  -1   7   1      825.09      846.53     37.67 o 
   0   7   1     1420.53     1448.77     45.59 o 
   1   7   1     1064.82     1113.72     48.87 o 
   2   7   1       97.55      116.32      4.93 o 
   3   7   1     1603.05     1802.73     63.25 o 
   4   7   1        5.18        3.57      0.70 o 
   5   7   1      327.85      344.07     30.95 o 
   6   7   1        6.66       15.85      2.35 o 
   7   7   1      125.41      128.31     11.70 o 
   8   7   1      672.60      721.49    101.22 o 
   9   7   1       92.33       91.64     17.77 o 
  10   7   1      622.57      594.62     83.44 o 
  11   7   1       14.59       23.40      4.68 o 
 -11   8   1        1.11       10.84      5.23 o 
 -10   8   1        1.39        3.46      1.79 o 
  -9   8   1        4.35        5.98      2.19 o 
  -8   8   1      565.85      655.17     42.20 o 
  -7   8   1      955.57      998.45    107.66 o 
  -6   8   1       73.48       80.26      7.08 o 
  -5   8   1      175.65      173.90     11.23 o 
  -4   8   1       28.06       33.32      2.96 o 
  -3   8   1      449.53      467.96     16.56 o 
  -2   8   1       21.30       25.93      2.03 o 
  -1   8   1       42.90       38.62      2.13 o 
   0   8   1       24.53       32.28      1.25 o 
   1   8   1      350.74      368.99     12.83 o 
   2   8   1     1159.71     1257.53     39.07 o 
   3   8   1      909.69     1050.95     10.59 o 
   4   8   1      510.88      583.34     36.95 o 
   5   8   1       25.67       26.94      2.21 o 
   6   8   1      152.07      174.93     14.28 o 
   7   8   1        0.44        4.11      1.53 o 
   8   8   1       81.61       79.87     10.39 o 
   9   8   1       24.88       29.91      5.00 o 
  10   8   1       94.07       85.85     14.65 o 
  11   8   1        8.62       12.63      2.57 o 
 -11   9   1        4.11        7.63      1.63 o 
 -10   9   1      201.08      191.94     15.24 o 
  -9   9   1        9.96       13.95      1.84 o 
  -8   9   1        6.25        9.16      1.92 o 
  -7   9   1        5.42        6.53      1.61 o 
  -6   9   1      212.72      230.22     14.32 o 
  -5   9   1      340.04      343.50     19.39 o 
  -4   9   1        6.55        8.96      1.50 o 
  -3   9   1      638.13      636.22     21.72 o 
  -2   9   1        1.39        6.06      1.41 o 
  -1   9   1       50.54       51.43      4.58 o 
   0   9   1        4.53       11.55      2.39 o 
   1   9   1        2.39        9.99      2.41 o 
   2   9   1      107.78       93.97      5.29 o 
   3   9   1      310.69      293.52     13.63 o 
   4   9   1      120.53      115.06      5.64 o 
   5   9   1      295.12      281.13     23.57 o 
   6   9   1      331.99      379.69     30.37 o 
   7   9   1       58.05       77.54      6.16 o 
   8   9   1        1.76        6.79      1.68 o 
   9   9   1       82.45       98.80     10.94 o 
  10   9   1       53.79       46.09      7.68 o 
  11   9   1       10.03       14.04      2.27 o 
 -10  10   1        5.68        7.13      1.49 o 
  -9  10   1       36.57       40.86      2.21 o 
  -8  10   1        8.53       14.70      2.03 o 
  -7  10   1      158.33      151.59     13.91 o 
  -6  10   1      394.27      412.39     29.44 o 
  -5  10   1     3240.43     3375.43    179.61 o 
  -4  10   1      376.19      363.11     19.17 o 
  -3  10   1      428.35      451.92     15.86 o 
  -2  10   1      293.40      309.10     17.61 o 
  -1  10   1      290.54      323.07      6.09 o 
   0  10   1      384.47      439.69     20.66 o 
   1  10   1      119.33      133.48      3.75 o 
   2  10   1      753.13      813.43     60.55 o 
   3  10   1      559.45      581.66     25.03 o 
   4  10   1     2326.38     2365.48    115.55 o 
   5  10   1     1026.65      958.85     67.75 o 
   6  10   1        3.95        4.34      1.58 o 
   7  10   1       99.00       94.44      7.12 o 
   8  10   1       12.42       11.09      2.25 o 
   9  10   1      122.28      112.97     11.76 o 
  10  10   1        2.69        4.43      1.39 o 
 -10  11   1        0.15        0.54      1.31 o 
  -9  11   1       63.19       56.49      3.67 o 
  -8  11   1       36.88       35.78      2.55 o 
  -7  11   1      102.38       97.07      8.81 o 
  -6  11   1      504.65      519.83     42.21 o 
  -5  11   1       26.19       22.65      2.38 o 
  -4  11   1       58.65       56.23      4.38 o 
  -3  11   1      159.26      166.07      7.02 o 
  -2  11   1      121.23      138.35      4.18 o 
  -1  11   1      115.47      115.37      2.56 o 
   0  11   1        0.59        2.98      1.55 o 
   1  11   1      119.19      111.69      7.39 o 
   2  11   1      219.09      234.77     11.87 o 
   3  11   1        3.41       10.43      2.21 o 
   4  11   1      302.39      334.00     15.25 o 
   5  11   1      421.59      411.48     11.68 o 
   6  11   1      310.36      297.26     22.10 o 
   7  11   1      173.33      150.68      8.21 o 
   8  11   1       96.78       84.27      8.63 o 
   9  11   1        4.53        2.84      1.45 o 
  -9  12   1      404.02      440.95     25.21 o 
  -8  12   1      278.70      261.99     21.05 o 
  -7  12   1       80.52       79.58     10.73 o 
  -6  12   1      964.33      989.52     96.24 o 
  -5  12   1        2.26        5.01      1.59 o 
  -4  12   1       63.79       59.98      4.79 o 
  -3  12   1      302.03      327.98     16.19 o 
  -2  12   1      232.25      259.14     10.50 o 
  -1  12   1      294.66      276.42      8.15 o 
   0  12   1     1054.59     1098.73     33.46 o 
   1  12   1       88.89      114.77     10.74 o 
   2  12   1      134.09      139.09      9.99 o 
   3  12   1     2023.05     1988.56    120.20 o 
   4  12   1       68.81       78.26      5.37 o 
   5  12   1      133.72      130.11     14.76 o 
   6  12   1      545.92      488.59     39.25 o 
   7  12   1      114.98       96.60      6.20 o 
   8  12   1      169.27      182.33      8.86 o 
   9  12   1      436.60      438.80     32.22 o 
  -8  13   1       42.78       40.56      4.17 o 
  -7  13   1       55.36       53.81      9.69 o 
  -6  13   1       60.25       54.55      8.03 o 
  -5  13   1        1.24        2.69      1.69 o 
  -4  13   1      137.09      137.26     10.02 o 
  -3  13   1       55.39       52.50      3.41 o 
  -2  13   1       86.16       90.73      5.34 o 
  -1  13   1        1.92        3.03      2.00 o 
   0  13   1        0.21        0.70      1.74 o 
   1  13   1        0.67        4.97      1.74 o 
   2  13   1       87.23       88.80      4.14 o 
   3  13   1      128.75      133.48     10.25 o 
   4  13   1      154.92      153.08     12.08 o 
   5  13   1       29.27       29.37      3.48 o 
   6  13   1        5.36        4.14      1.38 o 
   7  13   1       58.97       50.13      5.13 o 
   8  13   1        0.11        0.90      1.26 o 
  -7  14   1        3.76        5.97      1.92 o 
  -6  14   1       16.17       11.75      2.99 o 
  -5  14   1       28.58       34.75      4.80 o 
  -4  14   1      125.84      128.78     13.66 o 
  -3  14   1       78.57       74.33      6.91 o 
  -2  14   1      285.97      282.03     19.16 o 
  -1  14   1        9.02        6.74      1.81 o 
   0  14   1        1.28        1.98      1.78 o 
   1  14   1        0.61        1.73      1.76 o 
   2  14   1       44.50       45.02      3.02 o 
   3  14   1      107.20      109.04      7.26 o 
   4  14   1      109.94       97.15      6.76 o 
   5  14   1      213.58      184.78     20.37 o 
   6  14   1      190.63      158.27     15.29 o 
   7  14   1      191.29      176.12      2.71 o 
  -6  15   1        4.47        4.54      1.40 o 
  -5  15   1      172.25      185.03     20.50 o 
  -4  15   1       90.26       99.21      8.38 o 
  -3  15   1       37.29       38.27      2.34 o 
  -2  15   1       55.59       56.64      4.83 o 
  -1  15   1       76.03       77.16      5.00 o 
   0  15   1      108.95      107.26      3.49 o 
   1  15   1       61.56       63.06      4.36 o 
   2  15   1        0.12        3.39      1.64 o 
   3  15   1       26.02       27.47      1.67 o 
   4  15   1       26.81       16.17      1.90 o 
   5  15   1      600.68      533.72     59.21 o 
   6  15   1        1.83        3.40      1.61 o 
  -5  16   1      154.69      202.02     11.22 o 
  -4  16   1        0.26        2.73      1.48 o 
  -3  16   1        0.14        2.04      1.41 o 
  -2  16   1        0.29        0.98      1.69 o 
  -1  16   1        0.59        2.29      1.49 o 
   0  16   1       20.49       26.37      1.61 o 
   1  16   1       43.22       43.97      1.80 o 
   2  16   1       45.97       34.98      1.57 o 
   3  16   1       17.62       15.18      1.99 o 
   4  16   1      110.10       94.06      7.04 o 
  -2  17   1        3.58        3.01      1.19 o 
  -1  17   1       38.67       34.29      2.66 o 
   0  17   1       15.47       14.16      1.25 o 
   1  17   1        1.15        3.70      1.21 o 
   2  17   1       38.66       41.51      3.56 o 
 -12   0   2       69.06       47.43      3.31 o 
 -11   0   2       90.86       73.91      4.15 o 
 -10   0   2     2513.56     2431.77     12.95 o 
  -9   0   2      770.25      708.19      7.20 o 
  -8   0   2     1331.19     1134.43    121.41 o 
  -7   0   2      599.93      585.42    133.11 o 
  -6   0   2      387.44      368.70     75.75 o 
  -5   0   2     6197.52     6544.55   1344.57 o 
  -4   0   2     5317.59     5224.86   1224.39 o 
  -3   0   2     1182.95     1107.98    149.13 o 
  -2   0   2    10324.44    11980.52   1135.73 o 
  -1   0   2    36423.03    39254.81   1757.89 o 
   0   0   2     7119.38     7725.68    266.21 o 
   1   0   2     2913.07     2647.69    114.07 o 
   2   0   2      532.24      526.72     40.55 o 
   3   0   2        3.99        4.42      0.73 o 
   4   0   2     3848.86     2289.56    789.04 o 
   5   0   2     1604.11     1989.99    245.92 o 
   6   0   2       25.08       19.43      1.64 o 
   7   0   2       44.54       51.41      4.43 o 
   8   0   2     4202.72     4102.66    395.68 o 
   9   0   2     1637.92     1624.21      8.98 o 
  10   0   2        4.80        6.42      2.88 o 
 -12   1   2       13.14        4.97      5.77 o 
 -11   1   2      712.54      815.14     11.20 o 
 -10   1   2      841.59      821.11     89.93 o 
  -9   1   2       23.64       24.48      1.88 o 
  -8   1   2      299.22      261.87      4.94 o 
  -7   1   2        1.23        4.44      1.05 o 
  -6   1   2       90.11       90.80     11.19 o 
  -5   1   2       13.86       10.90      1.08 o 
  -4   1   2      755.50      549.64     91.50 o 
  -3   1   2      883.96     1000.40     79.72 o 
  -2   1   2     1158.75     1272.75     75.39 o 
  -1   1   2     3682.92     3812.61     95.32 o 
   0   1   2     1344.56     1415.08     26.53 o 
   1   1   2      927.94      939.54     19.85 o 
   2   1   2      364.95      301.90     36.81 o 
   3   1   2      335.01      310.81     37.48 o 
   4   1   2      107.76       82.31      9.38 o 
   5   1   2        5.82        5.84      0.71 o 
   6   1   2      157.94      186.01     19.24 o 
   7   1   2        1.12        5.81      3.15 o 
   8   1   2      109.20       97.54      5.85 o 
   9   1   2        0.84        3.37      1.81 o 
  10   1   2      177.33      160.56      4.13 o 
  11   1   2        6.56        3.88      2.34 o 
  12   1   2        1.34        3.62      2.77 o 
 -12   2   2      582.67      578.72     17.49 o 
 -11   2   2      294.78      320.74     14.45 o 
 -10   2   2      261.77      252.59     12.08 o 
  -9   2   2      293.56      254.64     11.67 o 
  -8   2   2      338.87      320.14      8.89 o 
  -7   2   2      835.34      851.41     71.35 o 
  -6   2   2      690.78      848.96     78.50 o 
  -5   2   2     3613.14     3773.45    342.41 o 
  -4   2   2        0.51        5.37      0.83 o 
  -3   2   2     4898.70     4149.47    328.79 o 
  -2   2   2     1791.31     1814.82     83.18 o 
  -1   2   2       11.13        9.53      0.97 o 
   0   2   2      110.05      122.34      3.33 o 
   1   2   2      689.55      606.31     18.26 o 
   2   2   2      294.97      239.78     16.24 o 
   3   2   2      404.08      335.17     29.49 o 
   4   2   2      858.12      730.23     69.28 o 
   5   2   2       46.32       46.84      2.89 o 
   6   2   2      174.80      179.50     10.74 o 
   7   2   2      208.24      181.67     14.82 o 
   8   2   2      167.50      173.76     20.89 o 
   9   2   2      302.01      323.02     21.45 o 
  10   2   2      151.44      144.30      8.31 o 
  11   2   2        0.14        1.55      1.60 o 
  12   2   2      158.45      123.99      7.77 o 
 -12   3   2      103.50       98.13      7.50 o 
 -11   3   2      226.40      228.36     14.58 o 
 -10   3   2      123.59      118.04      3.41 o 
  -9   3   2      633.23      800.68     85.58 o 
  -8   3   2      351.68      307.82     17.46 o 
  -7   3   2      516.78      492.32     42.62 o 
  -6   3   2     1323.30     1562.30    143.63 o 
  -5   3   2      271.15      317.28     32.70 o 
  -4   3   2     2397.76     1901.40    173.85 o 
  -3   3   2     3488.53     3392.73    199.02 o 
  -2   3   2     1122.51     1017.79     47.27 o 
  -1   3   2      372.54      417.64     14.71 o 
   0   3   2     3589.61     3439.39     73.01 o 
   1   3   2      937.40      932.01     31.51 o 
   2   3   2     1950.57     1794.63     75.48 o 
   3   3   2      599.09      510.41     37.80 o 
   4   3   2     1133.60      864.27     95.62 o 
   5   3   2      399.03      342.25     21.17 o 
   6   3   2     1221.06     1453.47    150.96 o 
   7   3   2      959.27      981.42    103.75 o 
   8   3   2      168.90      169.85     15.11 o 
   9   3   2      789.19      765.84     67.33 o 
  10   3   2        3.84        7.07      1.91 o 
  11   3   2      399.09      329.58     25.68 o 
  12   3   2      470.84      345.83     30.18 o 
 -12   4   2        2.54        2.80      1.28 o 
 -11   4   2       23.12       19.04      3.87 o 
 -10   4   2       13.07       11.12      3.79 o 
  -9   4   2       60.13       55.81      2.78 o 
  -8   4   2       10.52        7.97      2.02 o 
  -7   4   2       31.02       45.38      2.19 o 
  -6   4   2      500.83      669.61     62.92 o 
  -5   4   2      164.15      207.04     21.61 o 
  -4   4   2      351.59      402.42     36.36 o 
  -3   4   2      907.23      903.41     71.22 o 
  -2   4   2        0.10        3.44      0.94 o 
  -1   4   2      778.54      802.55     28.06 o 
   0   4   2      419.67      433.99     11.47 o 
   1   4   2      120.81      127.94      5.11 o 
   2   4   2     1251.54     1250.64     43.70 o 
   3   4   2      624.08      609.87     34.67 o 
   4   4   2       17.64       19.11      1.36 o 
   5   4   2      516.32      537.54     60.95 o 
   6   4   2      572.73      713.76     94.30 o 
   7   4   2      174.21      184.05     21.36 o 
   8   4   2        0.18        3.46      1.92 o 
   9   4   2       35.71       35.78      2.10 o 
  10   4   2       21.09       17.80      1.95 o 
  11   4   2        0.01        1.18      1.59 o 
  12   4   2        0.34        2.21      1.74 o 
 -12   5   2      228.32      246.16     18.01 o 
 -11   5   2      449.82      525.59     18.55 o 
 -10   5   2      640.07      749.25     27.86 o 
  -9   5   2      176.75      211.30      6.83 o 
  -8   5   2      289.91      290.14     19.03 o 
  -7   5   2       26.02       30.10      2.61 o 
  -6   5   2     1615.74     1484.41    174.23 o 
  -5   5   2       73.12       75.31      7.18 o 
  -4   5   2      437.52      386.80     37.61 o 
  -3   5   2       22.79       27.49      1.50 o 
  -2   5   2     2035.30     1753.71     77.40 o 
  -1   5   2      230.49      276.14      7.51 o 
   0   5   2      724.41      596.77     17.72 o 
   1   5   2       64.76       78.50      3.41 o 
   2   5   2     1673.40     1666.05     73.60 o 
   3   5   2      275.70      279.89     17.77 o 
   4   5   2      508.27      463.55     46.69 o 
   5   5   2       58.61       63.84      5.20 o 
   6   5   2      496.59      681.84     67.14 o 
   7   5   2      487.21      545.50     57.44 o 
   8   5   2      451.94      505.10     42.95 o 
   9   5   2      473.15      536.27     44.02 o 
  10   5   2        4.48        8.55      2.09 o 
  11   5   2      635.51      574.34     53.38 o 
  12   5   2       33.53       32.24      2.73 o 
 -12   6   2      231.22      261.87     19.44 o 
 -11   6   2       19.19       20.93      4.01 o 
 -10   6   2      472.96      548.21     19.88 o 
  -9   6   2      300.74      342.96     11.85 o 
  -8   6   2       58.72       70.54      3.10 o 
  -7   6   2      329.76      308.24     23.78 o 
  -6   6   2      294.26      293.37     25.83 o 
  -5   6   2      863.95      849.45    129.51 o 
  -4   6   2      150.16      130.86     11.63 o 
  -3   6   2      502.55      423.72     28.06 o 
  -2   6   2     1270.68     1242.00     60.01 o 
  -1   6   2     1831.73     1761.11     60.98 o 
   0   6   2        1.16        4.26      0.68 o 
   1   6   2       36.76       25.85      0.87 o 
   2   6   2        3.93        8.31      0.83 o 
   3   6   2      467.74      459.98     30.54 o 
   4   6   2      109.73      111.18      9.43 o 
   5   6   2      158.89      188.17     21.14 o 
   6   6   2      147.20      183.91     13.88 o 
   7   6   2      131.83      162.88     11.68 o 
   8   6   2      768.20      746.61     49.14 o 
   9   6   2      115.72      101.13      8.98 o 
  10   6   2       46.70       47.63      6.86 o 
  11   6   2       58.26       51.74      7.81 o 
 -11   7   2       12.49       10.84      1.61 o 
 -10   7   2        0.98        2.97      1.82 o 
  -9   7   2        3.10        8.78      2.58 o 
  -8   7   2      210.80      272.62     22.32 o 
  -7   7   2        6.42       12.82      1.95 o 
  -6   7   2       42.48       47.38      3.35 o 
  -5   7   2       88.94       77.15      7.50 o 
  -4   7   2       37.27       50.89      4.81 o 
  -3   7   2      848.14      853.59     52.40 o 
  -2   7   2       50.72       40.89      2.89 o 
  -1   7   2      681.30      733.58     23.45 o 
   0   7   2      200.57      186.69      7.11 o 
   1   7   2       71.38       70.72      2.52 o 
   2   7   2      908.58      833.36     41.35 o 
   3   7   2       49.68       67.08      4.26 o 
   4   7   2      348.41      284.25     37.38 o 
   5   7   2       30.07       40.27      7.58 o 
   6   7   2      147.38      187.57     16.86 o 
   7   7   2      253.78      356.34     28.74 o 
   8   7   2      904.01      954.24     79.53 o 
   9   7   2      114.59      121.86     13.65 o 
  10   7   2        0.66        2.08      1.74 o 
  11   7   2      194.31      185.90     12.22 o 
 -11   8   2      324.97      356.38     21.53 o 
 -10   8   2      143.22      170.96      2.31 o 
  -9   8   2      176.11      188.18      7.68 o 
  -8   8   2      134.37      150.27     14.12 o 
  -7   8   2      336.90      328.88     25.94 o 
  -6   8   2     1097.80     1116.26    123.80 o 
  -5   8   2     1412.91     1286.85    150.28 o 
  -4   8   2       18.94       22.67      2.35 o 
  -3   8   2     2808.54     3169.73    211.69 o 
  -2   8   2       19.02       22.32      0.83 o 
  -1   8   2      453.69      356.22     11.12 o 
   0   8   2      132.22      148.38      5.95 o 
   1   8   2     1238.95     1160.05     40.70 o 
   2   8   2      110.56      115.27      6.16 o 
   3   8   2     2919.80     2637.56    223.48 o 
   4   8   2      954.45      758.39     87.21 o 
   5   8   2       17.30       19.66      2.65 o 
   6   8   2     1211.24     1432.63    162.26 o 
   7   8   2      136.84      225.89     30.92 o 
   8   8   2       58.05       81.65      6.09 o 
   9   8   2       67.60       59.15      6.77 o 
  10   8   2      644.39      613.75     66.63 o 
  11   8   2       28.89       19.47      2.08 o 
 -11   9   2      139.72      169.99     14.02 o 
 -10   9   2        0.15        1.28      1.92 o 
  -9   9   2      369.22      417.04     16.76 o 
  -8   9   2        2.77        4.99      1.97 o 
  -7   9   2      209.40      243.17     15.26 o 
  -6   9   2     1622.19     1767.31    133.93 o 
  -5   9   2        0.95        3.71      1.53 o 
  -4   9   2       84.79       76.19      9.08 o 
  -3   9   2        2.30        2.45      1.18 o 
  -2   9   2      414.28      421.15     26.17 o 
  -1   9   2      125.74      120.82      6.80 o 
   0   9   2      129.88      133.64      9.29 o 
   1   9   2       78.18       82.12      3.93 o 
   2   9   2        2.13        6.29      1.75 o 
   3   9   2      847.83      754.91     57.11 o 
   4   9   2      452.29      360.63     42.77 o 
   5   9   2       78.04       77.89      7.00 o 
   6   9   2       18.97       18.91      3.23 o 
   7   9   2       34.66       39.22      7.56 o 
   8   9   2        0.13       15.01      7.94 o 
   9   9   2        0.49        2.83      2.07 o 
  10   9   2      102.01       94.40     11.07 o 
 -10  10   2      122.75      140.58      4.44 o 
  -9  10   2      176.67      216.66     15.09 o 
  -8  10   2      340.93      385.14     22.14 o 
  -7  10   2      966.06     1101.99     75.43 o 
  -6  10   2      143.67      175.72      9.85 o 
  -5  10   2       81.98       80.54     11.24 o 
  -4  10   2       14.31       12.77      1.65 o 
  -3  10   2      474.28      443.96     29.04 o 
  -2  10   2      104.90       96.01      7.47 o 
  -1  10   2      994.28      954.30     41.28 o 
   0  10   2      364.67      364.89     28.52 o 
   1  10   2      820.79      786.59     53.99 o 
   2  10   2      684.38      678.82     34.66 o 
   3  10   2       47.69       54.71      7.55 o 
   4  10   2        8.76        9.25      1.48 o 
   5  10   2      315.50      299.35     24.88 o 
   6  10   2      248.60      287.48     31.81 o 
   7  10   2      189.34      176.53      7.19 o 
   8  10   2      203.07      225.35     19.98 o 
   9  10   2       11.38       13.72      2.08 o 
  10  10   2       91.77       92.68      7.59 o 
  -9  11   2      106.07      120.51      9.38 o 
  -8  11   2      206.75      233.79     22.85 o 
  -7  11   2      481.36      523.95     52.71 o 
  -6  11   2      172.08      195.42      9.12 o 
  -5  11   2      485.23      467.43     88.00 o 
  -4  11   2     1338.39     1285.98    121.65 o 
  -3  11   2       29.60       32.88      4.24 o 
  -2  11   2     2254.05     2221.16    145.47 o 
  -1  11   2       17.84       21.41      2.69 o 
   0  11   2      568.79      558.02     36.96 o 
   1  11   2      301.46      302.37     24.06 o 
   2  11   2     1190.18     1085.41    107.94 o 
   3  11   2      345.17      308.53     37.88 o 
   4  11   2      245.01      233.49     23.37 o 
   5  11   2     1237.70     1157.59     95.90 o 
   6  11   2       41.46       27.73      3.35 o 
   7  11   2      715.21      708.42      7.96 o 
   8  11   2       15.63       14.87      1.68 o 
   9  11   2       31.26       36.13      8.39 o 
  -9  12   2        0.44       -0.20      1.81 o 
  -8  12   2        0.34        2.98      1.84 o 
  -7  12   2       22.80       21.47      2.11 o 
  -6  12   2       10.22       18.44      2.21 o 
  -5  12   2        7.30        6.03      1.75 o 
  -4  12   2       87.13       89.64     11.80 o 
  -3  12   2       22.90       22.39      2.06 o 
  -2  12   2       50.77       43.33      4.09 o 
  -1  12   2      166.94      177.52     17.28 o 
   0  12   2      144.25      136.20      6.28 o 
   1  12   2      105.64      107.15      3.04 o 
   2  12   2        7.02        4.82      1.72 o 
   3  12   2       63.37       55.16      2.34 o 
   4  12   2      102.08       90.55      8.99 o 
   5  12   2       88.28       73.82     10.18 o 
   6  12   2        2.33        4.77      1.72 o 
   7  12   2       43.37       38.40      2.34 o 
   8  12   2       66.50       55.85      3.92 o 
  -8  13   2      540.24      635.64     32.53 o 
  -7  13   2       76.85       79.47      7.07 o 
  -6  13   2      110.36      131.63     14.38 o 
  -5  13   2       40.62       44.37      9.22 o 
  -4  13   2      612.56      651.70    106.34 o 
  -3  13   2        5.37        5.34      1.69 o 
  -2  13   2      515.32      484.51     37.52 o 
  -1  13   2      440.99      420.26     24.34 o 
   0  13   2      559.29      552.52     27.58 o 
   1  13   2      423.04      417.03      9.44 o 
   2  13   2       71.84       64.55      9.41 o 
   3  13   2        2.80        3.51      1.88 o 
   4  13   2       84.00       86.89      9.92 o 
   5  13   2      326.93      315.39     31.73 o 
   6  13   2      127.99      132.64      5.08 o 
   7  13   2       89.18       98.37      3.91 o 
  -7  14   2       28.60       36.69      2.04 o 
  -6  14   2       29.76       35.40      3.61 o 
  -5  14   2       33.49       35.03      6.85 o 
  -4  14   2        3.12        4.96      1.82 o 
  -3  14   2      132.61      144.59     14.36 o 
  -2  14   2      126.80      112.15     10.06 o 
  -1  14   2      710.24      657.27     42.74 o 
   0  14   2       13.73       11.81      1.72 o 
   1  14   2      167.39      171.54     12.29 o 
   2  14   2        0.55        1.38      1.63 o 
   3  14   2      236.81      246.69     11.93 o 
   4  14   2      170.56      187.63     12.35 o 
   5  14   2       57.90       60.73      9.37 o 
   6  14   2      276.65      267.85      3.77 o 
  -6  15   2        8.93      148.43     77.22 o 
  -5  15   2      106.20      254.44    101.17 o 
  -4  15   2       96.49      101.51     12.77 o 
  -3  15   2        1.74        2.63      1.41 o 
  -2  15   2        2.16       18.31     10.14 o 
  -1  15   2       15.12       11.34      1.58 o 
   0  15   2      589.17      542.28     34.91 o 
   1  15   2       27.10       19.51      1.76 o 
   2  15   2       58.35       58.31      5.61 o 
   3  15   2       79.38       66.63      5.54 o 
   4  15   2      216.45      214.67     13.46 o 
   5  15   2       74.68       68.83      2.21 o 
  -4  16   2        0.02        1.98      1.74 o 
  -3  16   2      267.43      278.77     12.20 o 
  -2  16   2      156.14      126.60     14.40 o 
  -1  16   2       58.10       64.32      4.49 o 
   0  16   2        2.98        5.19      1.31 o 
   1  16   2      398.64      353.34     22.66 o 
   2  16   2       90.28       81.72      6.50 o 
   3  16   2       25.77       23.10      1.54 o 
 -12   1   3      177.25      158.10     85.33 o 
 -11   1   3      311.25      304.43     43.36 o 
 -10   1   3       14.45       16.16      3.02 o 
  -9   1   3      172.86      157.93      8.52 o 
  -8   1   3       51.44       42.88      2.62 o 
  -7   1   3      450.51      358.07     25.63 o 
  -6   1   3        8.45        4.54      1.17 o 
  -5   1   3       87.85       98.47     10.61 o 
  -4   1   3      546.35      632.50     68.67 o 
  -3   1   3      567.18      655.44     54.58 o 
  -2   1   3     2331.04     2469.83    143.52 o 
  -1   1   3     3561.73     3708.37    144.64 o 
   0   1   3      822.81      676.09     29.87 o 
   1   1   3     1604.25     1713.74     44.93 o 
   2   1   3      606.56      589.09     24.30 o 
   3   1   3     2095.92     2354.81    144.28 o 
   4   1   3       84.84       80.66      6.25 o 
   5   1   3     1959.44     1912.85    221.45 o 
   6   1   3      162.97      179.22     15.70 o 
   7   1   3     2372.70     2704.06    185.26 o 
   8   1   3      537.03      542.53     31.77 o 
   9   1   3     1036.68      933.23     86.75 o 
  10   1   3       48.31       38.51      4.47 o 
  11   1   3      584.62      466.60      4.99 o 
 -12   2   3      168.01      182.68     17.24 o 
 -11   2   3      158.47      193.24      6.64 o 
 -10   2   3       75.20       90.29      7.64 o 
  -9   2   3      266.44      249.12     13.95 o 
  -8   2   3      301.32      294.78     13.62 o 
  -7   2   3       76.52       69.38      4.33 o 
  -6   2   3       75.22       74.72      6.11 o 
  -5   2   3       37.35       36.00      3.29 o 
  -4   2   3       35.78       35.23      2.36 o 
  -3   2   3        8.54        6.83      0.56 o 
  -2   2   3       82.70       66.93      5.59 o 
  -1   2   3       46.36       60.19      3.30 o 
   0   2   3     3521.24     3659.65    143.92 o 
   1   2   3     1249.40     1251.27     37.58 o 
   2   2   3      520.02      568.14     17.91 o 
   3   2   3      199.40      273.77     14.57 o 
   4   2   3      224.21      204.66     15.34 o 
   5   2   3      157.84      148.01      7.86 o 
   6   2   3      710.35      737.54     76.62 o 
   7   2   3      114.85      127.52      8.51 o 
   8   2   3      872.63      898.36     86.78 o 
   9   2   3       92.80       87.21      3.73 o 
  10   2   3     1384.92     1100.71     64.52 o 
  11   2   3       41.31       34.43     10.00 o 
 -12   3   3       20.45       23.80      6.83 o 
 -11   3   3       20.97       15.51      3.67 o 
 -10   3   3        5.82        6.02      2.02 o 
  -9   3   3      106.89      113.20      7.57 o 
  -8   3   3        4.35        6.32      1.69 o 
  -7   3   3      495.98      468.57     41.83 o 
  -6   3   3     1462.52     1334.02    146.75 o 
  -5   3   3        3.57        6.93      1.39 o 
  -4   3   3      378.23      426.45     41.02 o 
  -3   3   3      467.86      573.58     50.01 o 
  -2   3   3      396.35      340.55     25.08 o 
  -1   3   3       25.20       30.00      2.09 o 
   0   3   3      265.53      266.07     12.18 o 
   1   3   3      800.07      684.94     38.95 o 
   2   3   3      851.25      925.65     30.28 o 
   3   3   3     1852.42     1935.77    105.55 o 
   4   3   3      518.89      524.79     34.26 o 
   5   3   3      141.97      134.61     11.76 o 
   6   3   3      298.09      301.43     29.58 o 
   7   3   3        2.89        5.00      1.78 o 
   8   3   3       86.41      118.50     15.63 o 
   9   3   3        6.04       12.33      3.97 o 
  10   3   3       58.57       55.08      6.27 o 
  11   3   3       98.21       80.88      7.89 o 
 -12   4   3       79.28       96.93      7.88 o 
 -11   4   3        8.06        9.72      2.00 o 
 -10   4   3       60.96       66.38      5.53 o 
  -9   4   3       63.40       66.93      2.48 o 
  -8   4   3        1.39        3.09      1.95 o 
  -7   4   3       29.27       42.25      4.46 o 
  -6   4   3      283.18      233.28     35.74 o 
  -5   4   3       30.09       32.49      3.32 o 
  -4   4   3       37.94       62.04      6.00 o 
  -3   4   3        3.45        6.48      0.84 o 
  -2   4   3        4.98        3.86      0.76 o 
  -1   4   3      299.54      267.58     13.68 o 
   0   4   3       62.88       71.19      3.13 o 
   1   4   3      214.42      162.26      9.70 o 
   2   4   3        7.33        7.70      0.75 o 
   3   4   3     2899.55     2814.53    157.88 o 
   4   4   3     1471.88     1578.73     93.15 o 
   5   4   3      372.79      369.13     31.33 o 
   6   4   3     1372.81     1499.15    229.48 o 
   7   4   3      283.00      345.22     47.67 o 
   8   4   3     2271.61     2409.87    303.37 o 
   9   4   3       52.46       45.90      5.25 o 
  10   4   3     1496.94     1369.22    127.97 o 
  11   4   3       31.97       25.08      3.14 o 
 -12   5   3       90.18      100.31      7.69 o 
 -11   5   3      168.07      204.92      9.13 o 
 -10   5   3       54.54       62.25      5.82 o 
  -9   5   3        1.61        4.85      2.94 o 
  -8   5   3        2.44        2.02      1.75 o 
  -7   5   3      329.06      307.84     33.04 o 
  -6   5   3      140.93      112.16     17.11 o 
  -5   5   3      372.75      354.20     40.14 o 
  -4   5   3        2.10        1.88      0.75 o 
  -3   5   3      100.47      113.59     11.23 o 
  -2   5   3       11.32       23.56      1.78 o 
  -1   5   3     1883.41     1713.25     92.84 o 
   0   5   3      219.12      200.31     11.70 o 
   1   5   3       99.72       91.30      6.78 o 
   2   5   3      129.58      146.46      7.78 o 
   3   5   3      265.06      261.22     14.95 o 
   4   5   3      276.45      354.86     33.16 o 
   5   5   3       60.92       45.61      4.85 o 
   6   5   3       79.45       66.11     12.42 o 
   7   5   3      167.02      170.25     21.53 o 
   8   5   3      223.04      202.86     26.45 o 
   9   5   3      225.93      200.54     24.43 o 
  10   5   3      143.84      131.32     13.47 o 
  11   5   3      288.68      243.55     19.35 o 
 -11   6   3      309.65      433.15      7.98 o 
 -10   6   3      180.48      201.90     14.27 o 
  -9   6   3       28.86       29.26      2.26 o 
  -8   6   3        1.62        3.25      1.77 o 
  -7   6   3      504.13      492.17     44.23 o 
  -6   6   3        3.83        4.96      1.61 o 
  -5   6   3      174.30      139.28     17.22 o 
  -4   6   3       14.36       16.47      1.06 o 
  -3   6   3      302.90      311.89     23.46 o 
  -2   6   3     1022.73      971.69     64.66 o 
  -1   6   3      355.81      324.56     17.32 o 
   0   6   3       58.00       69.47      3.54 o 
   1   6   3        5.64        9.50      1.58 o 
   2   6   3      704.05      735.90     61.80 o 
   3   6   3       39.71       47.32      3.62 o 
   4   6   3        0.38        1.49      1.26 o 
   5   6   3      175.05      209.96     19.07 o 
   6   6   3      274.46      309.22     32.94 o 
   7   6   3       13.72       29.87      4.57 o 
   8   6   3      218.42      276.94     34.65 o 
   9   6   3      323.39      292.08     37.65 o 
  10   6   3      185.41      182.41     26.80 o 
  11   6   3       40.55       39.27      3.53 o 
 -11   7   3       52.49       62.18      2.31 o 
 -10   7   3        2.25        3.67      2.51 o 
  -9   7   3       96.71      113.79     15.88 o 
  -8   7   3        8.10       10.68      2.85 o 
  -7   7   3       94.18       85.97      6.55 o 
  -6   7   3       45.94       39.70      4.83 o 
  -5   7   3       84.18       78.15      9.10 o 
  -4   7   3        1.83        2.88      1.52 o 
  -3   7   3        4.84       10.49      0.87 o 
  -2   7   3      110.06      103.09      5.78 o 
  -1   7   3      145.87      120.08      8.45 o 
   0   7   3      431.94      378.96     26.15 o 
   1   7   3      178.10      181.07     12.23 o 
   2   7   3     1692.37     1580.23     75.80 o 
   3   7   3      383.36      393.84     34.65 o 
   4   7   3      209.70      244.62     24.66 o 
   5   7   3      484.29      554.68     50.41 o 
   6   7   3      269.87      352.12     32.95 o 
   7   7   3     1479.69     1803.63    235.06 o 
   8   7   3      319.64      364.25     38.24 o 
   9   7   3     1292.48     1135.44     85.64 o 
  10   7   3       13.89        9.41      1.60 o 
 -11   8   3       72.89       86.43      5.06 o 
 -10   8   3      108.66      132.90      3.16 o 
  -9   8   3        0.37        3.45      1.85 o 
  -8   8   3       73.06       83.17      5.15 o 
  -7   8   3        6.07        5.79      2.31 o 
  -6   8   3       95.84       90.04      7.93 o 
  -5   8   3        0.74        3.53      1.92 o 
  -4   8   3       25.07       27.87      1.94 o 
  -3   8   3      122.26      102.32     12.27 o 
  -2   8   3      148.23      134.07     10.24 o 
  -1   8   3       30.89       21.44      1.72 o 
   0   8   3      602.73      521.39     39.31 o 
   1   8   3       18.35       16.92      2.35 o 
   2   8   3      706.06      626.20     61.57 o 
   3   8   3      308.02      320.18     29.14 o 
   4   8   3        0.24        3.37      1.85 o 
   5   8   3      127.22      158.43     23.33 o 
   6   8   3       72.07       91.94     14.45 o 
   7   8   3      386.51      366.94     47.36 o 
   8   8   3        3.60        3.78      1.93 o 
   9   8   3       49.57       44.77      6.15 o 
  10   8   3        0.41        1.19      1.42 o 
 -10   9   3       58.41       69.82      2.51 o 
  -9   9   3      145.48      169.11      9.06 o 
  -8   9   3       24.41       28.02      2.85 o 
  -7   9   3      239.56      277.31     21.17 o 
  -6   9   3     1000.88     1081.74    119.27 o 
  -5   9   3       29.97       30.59      3.90 o 
  -4   9   3      349.49      386.96     13.89 o 
  -3   9   3      453.14      533.74     14.74 o 
  -2   9   3     1003.45      856.94    103.24 o 
  -1   9   3       14.99        9.60      1.33 o 
   0   9   3      444.26      348.16     27.31 o 
   1   9   3       93.90       91.62      7.28 o 
   2   9   3      286.54      255.92     25.26 o 
   3   9   3     1019.53     1046.95    104.28 o 
   4   9   3      166.15      184.53     24.15 o 
   5   9   3      300.70      352.34     54.29 o 
   6   9   3       40.47       35.98      5.88 o 
   7   9   3      404.46      455.93     68.26 o 
   8   9   3      178.27      192.31     17.01 o 
   9   9   3      135.34      133.20      9.98 o 
 -10  10   3      141.87      179.53      6.38 o 
  -9  10   3       37.35       46.37      4.28 o 
  -8  10   3       58.73       66.27      6.58 o 
  -7  10   3       14.68       19.91      2.87 o 
  -6  10   3      740.42      753.17    146.79 o 
  -5  10   3      341.02      387.79      5.77 o 
  -4  10   3       30.94       27.45      2.18 o 
  -3  10   3       89.99       86.87     12.25 o 
  -2  10   3       61.68       60.76      8.28 o 
  -1  10   3      492.74      419.70     30.87 o 
   0  10   3        0.08        0.12      1.47 o 
   1  10   3      174.50      175.61      8.97 o 
   2  10   3       54.23       53.11      6.30 o 
   3  10   3     1298.32     1452.16    209.50 o 
   4  10   3     1136.02     1284.34    218.86 o 
   5  10   3       52.03       49.81      9.34 o 
   6  10   3      360.30      364.27     12.54 o 
   7  10   3        4.01        9.64      1.85 o 
   8  10   3      396.11      434.53     65.24 o 
   9  10   3       35.52       34.65      3.07 o 
  -9  11   3       62.90       74.65      5.56 o 
  -8  11   3      219.45      281.13     12.99 o 
  -7  11   3      261.09      431.35     78.01 o 
  -6  11   3      113.34      127.43      3.46 o 
  -5  11   3      172.81      194.59      5.16 o 
  -4  11   3      449.32      497.85     22.45 o 
  -3  11   3       92.52       91.93     14.75 o 
  -2  11   3      279.49      224.62     27.94 o 
  -1  11   3       59.28       45.83      6.04 o 
   0  11   3      493.23      376.72     38.00 o 
   1  11   3       54.99       45.18      2.69 o 
   2  11   3      183.27      178.64     14.38 o 
   3  11   3       73.75       73.11      7.43 o 
   4  11   3      680.81      757.48    137.04 o 
   5  11   3      260.00      288.28     45.10 o 
   6  11   3      108.52       83.65      3.40 o 
   7  11   3       34.41       35.96      5.16 o 
   8  11   3       36.16       37.19      3.86 o 
  -8  12   3      355.17      458.54     21.88 o 
  -7  12   3      389.94      494.44     11.13 o 
  -6  12   3        2.17        3.00      2.04 o 
  -5  12   3      146.63      175.81      7.72 o 
  -4  12   3       36.17       45.17      8.37 o 
  -3  12   3      480.70      459.17     95.16 o 
  -2  12   3        1.26        2.51      2.32 o 
  -1  12   3     1084.78      964.65    121.46 o 
   0  12   3       56.16       42.51      2.44 o 
   1  12   3      757.75      633.20     16.43 o 
   2  12   3      717.59      568.99     49.75 o 
   3  12   3        5.24        4.10      2.07 o 
   4  12   3       75.08       85.34      5.25 o 
   5  12   3      162.57      185.88     16.93 o 
   6  12   3      341.62      304.75      9.54 o 
   7  12   3      124.53      144.86     16.11 o 
   8  12   3      425.33      430.60     29.95 o 
  -7  13   3       13.65       18.22      1.64 o 
  -6  13   3       14.36       15.00      1.80 o 
  -5  13   3      150.36      149.52     16.56 o 
  -4  13   3       43.10       51.78      2.63 o 
  -3  13   3        0.73        2.64      1.78 o 
  -2  13   3      195.55      172.41     22.62 o 
  -1  13   3        7.49        4.87      2.18 o 
   0  13   3        1.72        3.87      1.57 o 
   1  13   3       32.55       26.92      2.40 o 
   2  13   3        0.48        3.52      1.85 o 
   3  13   3        3.35        3.54      3.12 o 
   4  13   3      265.11      248.84      3.47 o 
   5  13   3        0.22        3.45      2.31 o 
   6  13   3       12.83       19.07      1.74 o 
   7  13   3      470.32      407.84      3.15 o 
  -6  14   3       11.04        6.76      1.81 o 
  -5  14   3      139.69      167.38      9.64 o 
  -4  14   3       14.09       17.51      2.19 o 
  -3  14   3      528.74      468.45     80.34 o 
  -2  14   3        3.84        2.26      1.70 o 
  -1  14   3      117.46       88.47      9.77 o 
   0  14   3       31.45       19.04      2.04 o 
   1  14   3       94.12       80.42      2.57 o 
   2  14   3        3.79        4.00      2.02 o 
   3  14   3      120.32      110.88      2.71 o 
   4  14   3      215.07      203.38      3.80 o 
   5  14   3      108.76       98.61      2.36 o 
  -5  15   3        6.78        7.72      1.75 o 
  -4  15   3      129.43      151.30      3.08 o 
  -3  15   3       23.52       18.38      3.28 o 
  -2  15   3       37.51       36.86      4.99 o 
  -1  15   3        3.00        1.02      1.51 o 
   0  15   3      481.31      379.23     50.69 o 
   1  15   3       28.62       27.11      3.19 o 
   2  15   3       51.01       45.10      4.43 o 
   3  15   3        2.78        2.15      1.79 o 
   4  15   3      373.89      336.08      5.80 o 
  -2  16   3       19.59       25.24      4.90 o 
  -1  16   3       11.61       14.22      2.44 o 
   0  16   3        3.80        2.84      1.64 o 
   1  16   3        0.03        1.81      4.70 o 
 -11   0   4      432.74      376.83      4.28 o 
 -10   0   4       32.98       49.18      3.91 o 
  -9   0   4       40.50       34.64      3.99 o 
  -8   0   4      255.40      262.14      5.19 o 
  -7   0   4       10.59       10.09      2.49 o 
  -6   0   4      184.19      343.81    159.68 o 
  -5   0   4      215.95      269.93     73.79 o 
  -4   0   4     1002.48     1195.83    215.62 o 
  -3   0   4      154.16      180.31     30.63 o 
  -2   0   4     2041.31     2164.00    339.20 o 
  -1   0   4      551.36      558.32     58.65 o 
   0   0   4      131.27      223.69     10.25 o 
   1   0   4     2565.28     2759.18     93.18 o 
   2   0   4       15.95       12.24      1.36 o 
   3   0   4     1259.44     1315.55    133.42 o 
   4   0   4        2.11        1.68      1.82 o 
   5   0   4     1773.16     1846.12    227.17 o 
   6   0   4      474.55      510.69     66.98 o 
   7   0   4     1330.67     1538.51     10.75 o 
   8   0   4      308.02      307.70      5.83 o 
  10   0   4      411.50      331.70      4.35 o 
 -11   1   4      559.07      601.44    107.65 o 
 -10   1   4        0.03        0.38      3.05 o 
  -9   1   4        0.85        2.33      2.63 o 
  -8   1   4       50.89       52.10      5.63 o 
  -7   1   4        0.45        3.36      1.77 o 
  -6   1   4       25.85       18.55      1.46 o 
  -5   1   4      185.96      199.09     23.74 o 
  -4   1   4      208.01      289.50     32.38 o 
  -3   1   4     1362.44     1651.54    191.84 o 
  -2   1   4     3888.08     4199.31    411.40 o 
  -1   1   4      742.40      854.71     65.33 o 
   0   1   4        7.27       12.24      1.07 o 
   1   1   4      456.53      503.10     27.79 o 
   2   1   4        0.67        4.98      0.86 o 
   3   1   4       42.30       36.18      2.29 o 
   4   1   4      989.60     1039.33     65.00 o 
   5   1   4      369.23      365.56     30.93 o 
   6   1   4      194.16      211.64     18.42 o 
   7   1   4      878.84      951.54     34.00 o 
   8   1   4      139.20      147.39     16.70 o 
   9   1   4       82.43       76.43      3.57 o 
  10   1   4        5.60        6.73      1.61 o 
 -11   2   4      181.41      207.65     31.90 o 
 -10   2   4      202.00      205.60     20.24 o 
  -9   2   4      112.59      107.53      8.12 o 
  -8   2   4      281.03      288.19     18.89 o 
  -7   2   4        4.48        6.23      1.68 o 
  -6   2   4     1024.01      923.26     61.50 o 
  -5   2   4       95.78       80.24      5.75 o 
  -4   2   4     1052.78     1076.74    116.01 o 
  -3   2   4     1454.34     1662.94    159.33 o 
  -2   2   4        4.00       10.94      1.72 o 
  -1   2   4      448.33      470.64     35.93 o 
   0   2   4        1.02        6.38      1.30 o 
   1   2   4      604.73      582.14     31.11 o 
   2   2   4      417.97      407.56     20.57 o 
   3   2   4      914.07      915.13     45.81 o 
   4   2   4       50.19       48.04      4.01 o 
   5   2   4      253.41      277.80     22.38 o 
   6   2   4      348.79      352.94     32.69 o 
   7   2   4      229.50      228.09     16.74 o 
   8   2   4       73.08       64.67      7.91 o 
   9   2   4       79.71       79.53      6.60 o 
  10   2   4        2.28        1.81      1.89 o 
  11   2   4       11.34       12.32      1.60 o 
 -11   3   4       37.77       32.10      3.92 o 
 -10   3   4      113.25       90.68     13.93 o 
  -9   3   4        4.74        3.32      1.61 o 
  -8   3   4       17.30       20.26      2.54 o 
  -7   3   4       83.74       75.45      6.13 o 
  -6   3   4      132.95      120.61     10.31 o 
  -5   3   4      222.75      188.73     11.74 o 
  -4   3   4       61.54       59.08      4.31 o 
  -3   3   4      223.22      238.39     24.21 o 
  -2   3   4       33.14       38.44      4.05 o 
  -1   3   4      376.35      381.40     27.28 o 
   0   3   4        6.36       12.75      1.93 o 
   1   3   4      288.12      207.25     13.53 o 
   2   3   4     1639.79     1782.88     72.37 o 
   3   3   4        7.81        7.19      1.41 o 
   4   3   4     2561.89     2628.61    177.45 o 
   5   3   4      957.66     1012.33     94.58 o 
   6   3   4     1211.37     1282.44    133.75 o 
   7   3   4       15.04       13.31      1.94 o 
   8   3   4      636.68      602.94     93.15 o 
   9   3   4      110.44       93.69     11.29 o 
  10   3   4      516.37      449.10     34.58 o 
 -11   4   4       22.22       20.41      1.61 o 
 -10   4   4       22.48       23.29      1.67 o 
  -9   4   4       42.97       43.83      1.94 o 
  -8   4   4       13.72       10.72      1.52 o 
  -7   4   4        9.27        6.05      1.60 o 
  -6   4   4      117.32      108.70     12.72 o 
  -5   4   4      115.13       80.97      5.40 o 
  -4   4   4       33.09       24.75      1.82 o 
  -3   4   4        8.95       13.72      1.78 o 
  -2   4   4      142.25      125.24      9.31 o 
  -1   4   4      224.73      302.67     20.40 o 
   0   4   4      277.73      315.08     22.16 o 
   1   4   4      116.80      111.67      7.37 o 
   2   4   4        9.24        5.55      0.83 o 
   3   4   4       75.41       69.96      7.38 o 
   4   4   4        8.03        9.95      1.42 o 
   5   4   4      559.90      549.51     52.95 o 
   6   4   4        1.17       11.37      5.56 o 
   7   4   4       54.43       60.40      8.29 o 
   8   4   4       81.54       76.09     11.25 o 
   9   4   4        8.23       10.62      2.13 o 
  10   4   4      111.82       90.82      6.77 o 
 -11   5   4       98.59      121.26      6.87 o 
 -10   5   4        0.07        1.33      1.54 o 
  -9   5   4      117.97      128.81      7.12 o 
  -8   5   4       50.81       43.86      3.67 o 
  -7   5   4      367.37      334.19     34.96 o 
  -6   5   4        7.97        5.96      1.41 o 
  -5   5   4       93.58       71.53      5.77 o 
  -4   5   4        8.59        8.56      1.19 o 
  -3   5   4      844.02      632.34     43.10 o 
  -2   5   4        1.50        2.18      1.19 o 
  -1   5   4       39.10       30.05      3.09 o 
   0   5   4      105.14      106.64     10.73 o 
   1   5   4      488.41      494.64     35.95 o 
   2   5   4     1259.17     1232.88     98.06 o 
   3   5   4      184.93      209.19     16.71 o 
   4   5   4      131.65      140.17     15.00 o 
   5   5   4        1.63        3.51      1.57 o 
   6   5   4     1129.67     1349.14    169.55 o 
   7   5   4       69.56       79.04     11.49 o 
   8   5   4      187.41      210.17     31.01 o 
   9   5   4      106.97       89.69     13.18 o 
  10   5   4      234.99      194.90     16.60 o 
 -11   6   4       74.51       98.08      3.40 o 
 -10   6   4       43.91       51.36      4.34 o 
  -9   6   4       47.93       47.76      3.04 o 
  -8   6   4        9.89        7.26      1.86 o 
  -7   6   4      135.20      129.60     14.18 o 
  -6   6   4      219.92      195.28     20.64 o 
  -5   6   4        0.15        8.26      4.02 o 
  -4   6   4       74.63       66.96      5.74 o 
  -3   6   4        0.64        2.23      1.28 o 
  -2   6   4      243.23      176.25     20.83 o 
  -1   6   4      222.60      216.25      2.93 o 
   0   6   4       50.72       36.39      6.97 o 
   1   6   4      125.43      135.25     13.08 o 
   2   6   4      269.66      346.53     41.29 o 
   3   6   4     1697.03     1872.36    182.18 o 
   4   6   4      368.30      386.83     38.84 o 
   5   6   4      728.70      792.46     77.85 o 
   6   6   4       89.79       99.78     10.54 o 
   7   6   4      587.83      600.03    124.27 o 
   8   6   4      238.55      212.08     33.07 o 
   9   6   4      203.65      214.34     29.96 o 
  10   6   4       82.45       76.57      8.54 o 
 -10   7   4        1.38        5.16      1.51 o 
  -9   7   4      114.32      127.39      4.88 o 
  -8   7   4       19.68       16.07      1.87 o 
  -7   7   4      167.31      177.59     17.92 o 
  -6   7   4       44.18       40.11      3.78 o 
  -5   7   4        1.28        3.46      1.66 o 
  -4   7   4        3.01        4.99      1.50 o 
  -3   7   4      112.58       99.26      7.67 o 
  -2   7   4      337.93      264.40     34.55 o 
  -1   7   4      864.39     1022.08    168.70 o 
   0   7   4        0.15        2.57      1.61 o 
   1   7   4      621.64      593.88     79.05 o 
   2   7   4        2.85        4.81      1.39 o 
   3   7   4      260.20      288.09     30.96 o 
   4   7   4       97.79      101.47     11.19 o 
   5   7   4        3.05        5.48      1.87 o 
   6   7   4        0.67        3.78      1.97 o 
   7   7   4       81.41       74.91      9.27 o 
   8   7   4      461.33      390.94     48.49 o 
   9   7   4       42.81       40.75      4.84 o 
 -10   8   4      160.40      233.14     24.26 o 
  -9   8   4       30.48       32.00      2.11 o 
  -8   8   4      111.41      136.76     20.00 o 
  -7   8   4        8.92       12.02      1.95 o 
  -6   8   4      524.70      566.17     75.01 o 
  -5   8   4        0.26        1.64      2.11 o 
  -4   8   4      377.54      343.07     75.79 o 
  -3   8   4       95.79       90.80      4.37 o 
  -2   8   4      121.84      105.44      6.84 o 
  -1   8   4       92.99      105.88     15.50 o 
   0   8   4      309.52      310.56     71.35 o 
   1   8   4      175.79      137.24     23.86 o 
   2   8   4      249.85      245.63     39.31 o 
   3   8   4     1056.47     1046.66    101.85 o 
   4   8   4       27.88       36.06      2.28 o 
   5   8   4      410.78      438.77     79.48 o 
   6   8   4       25.56       20.08      2.07 o 
   7   8   4      233.86      292.23     27.58 o 
   8   8   4        1.28        0.66      1.89 o 
   9   8   4      326.90      303.21     36.32 o 
  -9   9   4        4.10        5.66      1.47 o 
  -8   9   4      178.24      192.79     19.74 o 
  -7   9   4      688.42      795.78     76.78 o 
  -6   9   4      489.15      570.78     37.40 o 
  -5   9   4       22.14       23.37      2.28 o 
  -4   9   4      249.06      240.83     22.90 o 
  -3   9   4       23.96       21.61      3.05 o 
  -2   9   4        3.68        2.78      2.34 o 
  -1   9   4        1.21        2.56      1.78 o 
   0   9   4      244.09      152.92     35.63 o 
   1   9   4       34.99       35.25     10.30 o 
   2   9   4     2386.10     2119.01    408.23 o 
   3   9   4      870.62      836.40    131.79 o 
   4   9   4        7.85       12.44      4.49 o 
   5   9   4       27.18       30.15      6.84 o 
   6   9   4       75.56       90.49     13.37 o 
   7   9   4      109.19       86.08      6.01 o 
   8   9   4        9.29       10.34      2.03 o 
  -9  10   4       15.88       17.41      1.57 o 
  -8  10   4     1002.55     1336.39     37.53 o 
  -7  10   4       91.47      107.88      2.46 o 
  -6  10   4      119.21      124.82      8.62 o 
  -5  10   4       69.85       76.53      4.88 o 
  -4  10   4      163.09      155.51     13.44 o 
  -3  10   4       36.57       34.86      5.44 o 
  -2  10   4      249.05      219.38      3.64 o 
  -1  10   4      100.97       70.83      7.05 o 
   0  10   4       99.62       71.24     23.45 o 
   1  10   4      728.41      559.03    126.00 o 
   2  10   4      189.09      186.12     31.42 o 
   3  10   4      249.26      256.25     50.11 o 
   4  10   4      154.40      157.53     33.30 o 
   5  10   4        1.01        1.64      1.66 o 
   6  10   4        7.16        7.43      1.82 o 
   7  10   4       75.88       60.00      2.61 o 
   8  10   4        0.82        1.36      1.35 o 
  -8  11   4        0.23        3.30      1.61 o 
  -7  11   4      109.66      155.94      6.44 o 
  -6  11   4       77.99       82.87      3.76 o 
  -5  11   4      427.54      482.41     31.61 o 
  -4  11   4       13.37       14.46      2.60 o 
  -3  11   4      217.37      183.14     25.73 o 
  -2  11   4      245.24      194.97      7.95 o 
  -1  11   4      181.40      131.02      7.66 o 
   0  11   4      222.57      120.44      4.31 o 
   1  11   4       33.97      232.02    156.27 o 
   2  11   4      206.91      206.32     42.97 o 
   3  11   4      163.65      183.57     39.66 o 
   4  11   4      593.15      602.63    130.12 o 
   5  11   4       12.98        6.12      1.97 o 
   6  11   4      221.17      224.72     35.72 o 
   7  11   4       84.98       85.69     12.51 o 
  -7  12   4       37.92       53.35      3.63 o 
  -6  12   4        4.57        9.60      2.09 o 
  -5  12   4       85.97       94.69      2.76 o 
  -4  12   4        3.60        1.61      1.80 o 
  -3  12   4        0.02        3.14      2.38 o 
  -2  12   4       40.20       30.76      3.46 o 
  -1  12   4       13.63        4.47      3.03 o 
   0  12   4        7.25        4.41      3.16 o 
   1  12   4      274.11      167.74     11.03 o 
   2  12   4      162.66      151.09     32.33 o 
   3  12   4       97.83       87.67     15.16 o 
   4  12   4        8.33        3.51      2.27 o 
   5  12   4       38.78       39.63      5.78 o 
   6  12   4        2.25        3.74      1.65 o 
  -6  13   4       20.98       18.82      1.50 o 
  -5  13   4      261.11      252.45     20.90 o 
  -4  13   4       30.77       22.55      2.10 o 
  -3  13   4      296.70      321.79     32.29 o 
  -2  13   4      351.36      300.21      5.11 o 
  -1  13   4       69.32       51.71      3.61 o 
   0  13   4      493.72      301.35      4.90 o 
   1  13   4       56.44       66.28     14.04 o 
   2  13   4       15.60        7.88      1.98 o 
   3  13   4        6.34       10.67      3.25 o 
   4  13   4       25.06       21.99      2.06 o 
   5  13   4       23.12       17.10      1.90 o 
  -5  14   4        0.27        0.56      2.23 o 
  -4  14   4       40.28       38.32     10.20 o 
  -3  14   4       18.25      141.45     71.92 o 
  -2  14   4      171.48      146.99      3.76 o 
  -1  14   4        9.23        4.84      2.51 o 
   0  14   4        5.11        3.14      2.70 o 
   1  14   4      145.75      108.05      3.56 o 
   2  14   4      665.06      481.58     42.81 o 
   3  14   4       52.74       45.49      2.00 o 
   4  14   4        0.08        3.07      1.66 o 
 -11   1   5      244.13      294.33      3.27 o 
 -10   1   5       75.71       70.18      3.50 o 
  -9   1   5      212.94      197.76      3.24 o 
  -8   1   5        1.05        1.73      1.92 o 
  -7   1   5      295.78      236.47     12.50 o 
  -6   1   5      104.83       83.67      9.57 o 
  -5   1   5      805.64      533.66     29.58 o 
  -4   1   5      245.61      185.05     10.89 o 
  -3   1   5     3784.57     3066.45     49.29 o 
  -2   1   5     1293.41     1140.98     42.05 o 
  -1   1   5     1023.88      910.10     38.07 o 
   0   1   5      715.89      694.03     18.47 o 
   1   1   5      334.86      311.93     14.17 o 
   2   1   5      661.11      782.54     22.33 o 
   3   1   5       68.29       63.74      2.59 o 
   4   1   5     1912.37     1989.61    130.43 o 
   5   1   5      562.08      595.87     44.21 o 
   6   1   5     1773.68     1978.41    139.94 o 
   7   1   5        7.84        9.12      2.76 o 
   8   1   5      202.99      172.94     18.30 o 
   9   1   5      103.86       88.52      8.65 o 
  10   1   5      144.95      120.57      2.69 o 
 -11   2   5       12.61       20.72      3.30 o 
 -10   2   5      116.61      122.91      9.57 o 
  -9   2   5       16.11       18.14      3.62 o 
  -8   2   5      211.46      188.51      4.74 o 
  -7   2   5       29.91       27.25      1.72 o 
  -6   2   5        4.44        8.09      1.56 o 
  -5   2   5      996.76      793.89     39.10 o 
  -4   2   5     3087.76     2415.11    197.10 o 
  -3   2   5       22.47       22.61      1.45 o 
  -2   2   5      475.66      406.05     21.00 o 
  -1   2   5      207.51      188.35      8.85 o 
   0   2   5      988.84      953.99     45.10 o 
   1   2   5      672.61      690.50     65.26 o 
   2   2   5      598.68      596.80     30.84 o 
   3   2   5       59.76       69.61      9.46 o 
   4   2   5        8.21       14.36      1.70 o 
   5   2   5     4551.24     4235.46    489.98 o 
   6   2   5      981.02      944.59    112.72 o 
   7   2   5       46.18       41.84      4.25 o 
   8   2   5       50.61       50.82      4.20 o 
   9   2   5      335.56      279.42     30.99 o 
  10   2   5       39.83       49.88      2.42 o 
 -10   3   5        9.99       10.47      1.10 o 
  -9   3   5       25.90       24.02      1.44 o 
  -8   3   5      396.04      352.42     16.96 o 
  -7   3   5      567.96      453.14     21.53 o 
  -6   3   5       79.66       54.34      4.02 o 
  -5   3   5      425.69      328.77     27.75 o 
  -4   3   5      156.48      139.06     10.34 o 
  -3   3   5       59.92       62.25      2.81 o 
  -2   3   5       81.40       56.58      5.45 o 
  -1   3   5       74.08       72.34      6.05 o 
   0   3   5      383.33      360.58     27.99 o 
   1   3   5      461.99      544.34     53.13 o 
   2   3   5     1388.12     1692.70    156.49 o 
   3   3   5      235.25      256.26     28.71 o 
   4   3   5       31.29       33.06      4.68 o 
   5   3   5      289.76      287.40     32.57 o 
   6   3   5        6.94       13.38      2.96 o 
   7   3   5       61.01       56.05      6.86 o 
   8   3   5       15.76       11.13      1.65 o 
   9   3   5       30.18       29.76      5.11 o 
 -10   4   5      112.71      113.00      5.83 o 
  -9   4   5        5.45        3.58      1.23 o 
  -8   4   5       80.65       69.64      2.47 o 
  -7   4   5       96.86       75.04      5.40 o 
  -6   4   5      260.71      204.53     13.68 o 
  -5   4   5       89.91       66.30      6.36 o 
  -4   4   5      498.22      414.30     51.00 o 
  -3   4   5      200.87      159.90     16.92 o 
  -2   4   5     1428.10     1155.83    126.39 o 
  -1   4   5       15.17       14.00      2.11 o 
   0   4   5     1277.67     1167.55    116.87 o 
   1   4   5       58.25       71.66      8.00 o 
   2   4   5      767.28      851.48     90.73 o 
   3   4   5     1447.94     1428.29    204.60 o 
   4   4   5     1066.79     1080.31    122.66 o 
   5   4   5     1511.75     1420.56    189.73 o 
   6   4   5      510.87      481.69     67.31 o 
   7   4   5     1734.12     1691.29    275.32 o 
   8   4   5      239.65      198.25     30.89 o 
   9   4   5      853.87      684.38     73.36 o 
 -10   5   5        0.91        1.89      1.19 o 
  -9   5   5        0.15        0.11      1.72 o 
  -8   5   5      177.28      150.57      7.92 o 
  -7   5   5       73.31       54.19      2.25 o 
  -6   5   5      344.12      262.04     26.10 o 
  -5   5   5       62.75       46.26      5.62 o 
  -4   5   5       71.93       72.32      9.82 o 
  -3   5   5     1710.67     1383.00    223.29 o 
  -2   5   5      110.25      107.17     18.65 o 
  -1   5   5       90.50       66.43     11.97 o 
   0   5   5        3.22        7.61      1.82 o 
   1   5   5      841.96      917.63    133.53 o 
   2   5   5      295.37      343.25     59.00 o 
   3   5   5      124.13      172.76     21.53 o 
   4   5   5      636.87      625.03     81.62 o 
   5   5   5      271.74      249.56     32.79 o 
   6   5   5      805.54      778.29    129.14 o 
   7   5   5       74.45      100.78     16.87 o 
   8   5   5       18.69       17.70      2.17 o 
   9   5   5       33.83       37.34      4.64 o 
 -10   6   5       58.02       75.22      3.99 o 
  -9   6   5       21.19       26.78      1.84 o 
  -8   6   5       85.50       79.13      2.81 o 
  -7   6   5       46.91       39.14      4.14 o 
  -6   6   5      626.43      510.23     39.87 o 
  -5   6   5      244.16      203.46     24.85 o 
  -4   6   5        4.24        5.11      1.77 o 
  -3   6   5      227.39      189.42     38.09 o 
  -2   6   5      728.63      736.63     32.68 o 
  -1   6   5       96.12      106.57     16.43 o 
   0   6   5      502.93      607.71    115.25 o 
   1   6   5      529.18      639.72    141.53 o 
   2   6   5        4.48        6.53      1.68 o 
   3   6   5      808.27      618.03    135.04 o 
   4   6   5      865.38      854.63    122.75 o 
   5   6   5       36.40       32.02      6.30 o 
   6   6   5      170.35      186.86     31.85 o 
   7   6   5     1244.20     1204.42    205.65 o 
   8   6   5        0.39        2.01      1.54 o 
   9   6   5      411.69      340.60     36.51 o 
  -9   7   5      144.10      168.50      8.48 o 
  -8   7   5       15.79       13.54      1.93 o 
  -7   7   5       50.84       50.22      4.68 o 
  -6   7   5      135.54      110.87     17.79 o 
  -5   7   5      443.79      367.34     53.96 o 
  -4   7   5      191.12      152.14     30.15 o 
  -3   7   5      464.78      480.71      6.12 o 
  -2   7   5        0.52      518.43    269.81 o 
  -1   7   5      751.31      866.05    129.63 o 
   0   7   5      117.72      133.03     24.59 o 
   1   7   5      854.98      976.33    218.25 o 
   2   7   5      328.15      325.12     66.76 o 
   3   7   5      311.57      286.39     45.11 o 
   4   7   5      715.51      635.86     99.79 o 
   5   7   5      241.24      261.07     43.23 o 
   6   7   5     1238.74     1363.87    236.34 o 
   7   7   5      765.83      756.49    116.53 o 
   8   7   5      641.94      521.98     68.33 o 
  -9   8   5       75.81       80.19      4.51 o 
  -8   8   5        0.05        0.85      1.33 o 
  -7   8   5       43.53       45.52      3.66 o 
  -6   8   5       37.33       34.64      5.96 o 
  -5   8   5        4.59        3.98      1.76 o 
  -4   8   5      294.60      319.32     36.01 o 
  -3   8   5      324.46      350.64      3.90 o 
  -2   8   5      544.77      908.76    308.61 o 
  -1   8   5       46.16       53.43     12.28 o 
   0   8   5       56.39       63.41      8.22 o 
   1   8   5       86.70       80.31     21.21 o 
   2   8   5      755.16      459.41    168.05 o 
   3   8   5       45.30       33.27      8.00 o 
   4   8   5       36.48       34.46      5.37 o 
   5   8   5       88.58       91.11     16.75 o 
   6   8   5       24.81       27.87      7.33 o 
   7   8   5        2.86        4.20      1.48 o 
   8   8   5       63.35       71.83      9.28 o 
  -8   9   5       30.95       31.71      3.58 o 
  -7   9   5     1100.28     1074.27    202.88 o 
  -6   9   5        2.62        2.37      1.86 o 
  -5   9   5      373.57      393.46     25.17 o 
  -4   9   5       11.06       10.52      2.69 o 
  -3   9   5       79.90       70.86      9.26 o 
  -2   9   5      434.52      436.36      9.58 o 
  -1   9   5      752.79     1305.29    496.37 o 
   0   9   5      136.34      130.45     28.97 o 
   1   9   5      219.42      221.61     56.44 o 
   2   9   5     1944.61     1708.29    845.88 o 
   3   9   5      127.48      114.15     40.13 o 
   4   9   5      181.23      186.96     63.04 o 
   5   9   5        2.94        3.97      1.81 o 
   6   9   5      142.09      121.83     26.10 o 
   7   9   5       85.09       77.02     16.94 o 
  -7  10   5       10.44       14.84      2.02 o 
  -6  10   5      450.60      539.32     38.05 o 
  -5  10   5       13.92       13.13      3.15 o 
  -4  10   5      121.87      114.90     23.34 o 
  -3  10   5      220.29      206.36      4.88 o 
  -2  10   5      563.97      460.55     52.69 o 
  -1  10   5       24.37       14.19      2.90 o 
   0  10   5      289.16      258.28     54.93 o 
   1  10   5       90.54       99.10      4.10 o 
   2  10   5       90.73       80.53     36.48 o 
   3  10   5      875.50      843.07    364.77 o 
   4  10   5       51.48       61.19     20.62 o 
   5  10   5       62.48       76.34     25.45 o 
   6  10   5        4.01        4.56      1.63 o 
  -7  11   5        8.44       12.49      2.53 o 
  -6  11   5      369.96      394.21     36.06 o 
  -5  11   5       38.86       39.78      5.31 o 
  -4  11   5       39.69       36.69      8.58 o 
  -3  11   5        6.78        4.41      3.14 o 
  -2  11   5      110.27       80.82      3.91 o 
  -1  11   5        0.39        0.85      2.79 o 
   0  11   5      450.05      528.50      5.73 o 
   1  11   5      223.68      215.54      7.82 o 
   2  11   5      168.00      145.48     70.25 o 
   3  11   5      497.90      467.29    102.37 o 
   4  11   5       59.00       55.93     17.45 o 
   5  11   5        1.56        1.16      1.81 o 
   6  11   5       12.54       14.11      4.12 o 
  -6  12   5      299.70      398.97      6.59 o 
  -5  12   5        0.63        2.07      3.38 o 
  -4  12   5      385.08      388.69     40.38 o 
  -3  12   5       18.50       10.58      2.67 o 
   1  12   5      778.95      715.18      6.01 o 
   2  12   5      230.17      206.18     84.70 o 
   3  12   5      118.93      108.67     31.64 o 
   4  12   5        2.67        4.50      1.87 o 
   5  12   5      309.55      352.77      3.96 o 
  -9   0   6      312.45      349.43      4.07 o 
  -8   0   6       45.58       26.60     12.97 o 
  -7   0   6      358.28      311.48      4.67 o 
  -6   0   6        3.24        2.85      2.18 o 
  -5   0   6       27.16       23.90      3.97 o 
  -4   0   6      933.05      743.93     25.74 o 
  -3   0   6        1.47        3.77      2.94 o 
  -2   0   6      187.72      159.38      6.00 o 
  -1   0   6       10.28       12.27      2.36 o 
   0   0   6      443.61      387.43     24.27 o 
   1   0   6      198.55      183.05      4.33 o 
   2   0   6      133.81      284.22     90.72 o 
   3   0   6      184.67      222.35      5.19 o 
   4   0   6       25.26       19.24      4.34 o 
   5   0   6      238.71      294.67      5.76 o 
   6   0   6      137.94      161.26      5.11 o 
   7   0   6        2.06        6.70      3.33 o 
   8   0   6       34.45       32.57      3.07 o 
  -9   1   6       15.76       15.80      1.76 o 
  -8   1   6        1.91        2.58      1.93 o 
  -7   1   6       10.18        8.88      1.76 o 
  -6   1   6      176.23      155.96      9.99 o 
  -5   1   6      282.69      214.66     10.20 o 
  -4   1   6      391.59      309.23     18.22 o 
  -3   1   6     1889.56     1555.50     61.42 o 
  -2   1   6       86.98       77.39      3.18 o 
  -1   1   6      146.01      131.48      5.04 o 
   0   1   6        2.89        2.08      1.64 o 
   1   1   6        0.43        1.07      1.73 o 
   2   1   6       30.59       35.13      1.96 o 
   3   1   6      163.96      150.27     16.78 o 
   4   1   6       68.30       68.53      5.63 o 
   5   1   6      157.16      170.58     22.75 o 
   6   1   6     1149.15     1343.91     33.03 o 
   7   1   6      269.10      270.52     13.93 o 
   8   1   6        0.33        1.48      1.90 o 
  -9   2   6      240.73      199.32     45.44 o 
  -8   2   6       68.03       37.71      7.87 o 
  -7   2   6      188.67      165.88     18.00 o 
  -6   2   6       70.48       55.92      4.78 o 
  -5   2   6      185.43      149.67     16.17 o 
  -4   2   6      277.70      230.23     27.88 o 
  -3   2   6        7.10        5.66      1.62 o 
  -2   2   6      566.12      513.44     22.30 o 
  -1   2   6        6.58        5.93      1.67 o 
   0   2   6      416.28      401.13     39.14 o 
   1   2   6      108.35      131.25     10.59 o 
   2   2   6       25.27       25.15      2.71 o 
   3   2   6       18.40       23.38      2.18 o 
   4   2   6       41.00       42.85      2.28 o 
   5   2   6      196.45      197.06     30.68 o 
   6   2   6      192.67      184.06     29.13 o 
   7   2   6       25.46       24.05      4.44 o 
   8   2   6       29.46       18.58      1.66 o 
  -9   3   6       10.58       15.94      2.93 o 
  -8   3   6      211.30      180.75     31.19 o 
  -7   3   6       62.70       50.58      8.94 o 
  -6   3   6      197.45      179.70     25.12 o 
  -5   3   6        0.89        1.52      1.90 o 
  -4   3   6       45.61       29.28      5.65 o 
  -3   3   6      180.01      158.20     22.76 o 
  -2   3   6      291.00      266.14     23.28 o 
  -1   3   6      373.07      320.81     27.47 o 
   0   3   6      512.66      548.74     61.75 o 
   1   3   6      491.19      601.40     65.90 o 
   2   3   6      118.64      124.28      9.60 o 
   3   3   6      209.53      222.74      8.05 o 
   4   3   6       23.59       25.82      2.63 o 
   5   3   6        9.22        8.20      1.98 o 
   6   3   6      100.34       96.83     14.22 o 
   7   3   6      348.69      295.39     44.59 o 
   8   3   6      212.36      175.27     52.59 o 
  -9   4   6       11.18       14.58      1.33 o 
  -8   4   6        0.42        1.24      1.47 o 
  -7   4   6       34.82       27.47      4.12 o 
  -6   4   6       88.87       73.07     16.13 o 
  -5   4   6        0.68        1.29      1.88 o 
  -4   4   6      160.76      138.64     21.54 o 
  -3   4   6        0.72        3.06      3.01 o 
  -2   4   6        0.11        2.16      1.89 o 
  -1   4   6       48.30       39.52      9.68 o 
   0   4   6      101.76      117.41     20.36 o 
   1   4   6      218.12      205.63     26.55 o 
   2   4   6       83.65      102.55      7.15 o 
   3   4   6      150.29      193.33     17.60 o 
   4   4   6        3.29        2.52      2.49 o 
   5   4   6      491.02      372.82     76.47 o 
   6   4   6        7.96        7.77      1.66 o 
   7   4   6       90.68       78.38     17.94 o 
   8   4   6       14.97       14.16      3.39 o 
  -9   5   6        2.19        3.20      1.54 o 
  -8   5   6      235.39      260.65     23.44 o 
  -7   5   6        0.90        0.95      1.58 o 
  -6   5   6        3.46        3.85      1.75 o 
  -5   5   6       90.12       75.91     15.95 o 
  -4   5   6      447.96      392.47     74.49 o 
  -3   5   6      100.88       89.33     13.57 o 
  -2   5   6        3.65        4.91      1.84 o 
  -1   5   6      224.99      269.06     41.91 o 
   0   5   6       82.97       92.38     22.11 o 
   1   5   6      652.65      726.63    114.44 o 
   2   5   6       20.03       24.52      4.21 o 
   3   5   6       94.47      102.86      4.91 o 
   4   5   6       78.92       85.42      7.78 o 
   5   5   6      337.73      318.13     51.56 o 
   6   5   6      216.92      247.10     41.95 o 
   7   5   6       15.29       19.57      2.90 o 
  -8   6   6       71.24       69.06     14.35 o 
  -7   6   6       99.74       88.42     12.51 o 
  -6   6   6        1.69        1.74      1.61 o 
  -5   6   6      127.30      140.84     19.00 o 
  -4   6   6       13.70       11.59      2.50 o 
  -3   6   6       12.86       10.90      3.80 o 
  -2   6   6      623.56      743.70    117.69 o 
  -1   6   6      381.45      474.88     73.78 o 
   0   6   6      393.06      500.83     87.90 o 
   1   6   6       20.11       21.88      4.37 o 
   2   6   6       66.63       62.68      8.36 o 
   3   6   6       88.94      110.00     11.73 o 
   4   6   6      155.83      156.37     21.41 o 
   5   6   6        2.64        2.62      1.34 o 
   6   6   6        6.09        4.34      1.48 o 
   7   6   6      465.37      413.95     66.95 o 
  -8   7   6        0.51        1.85      1.53 o 
  -7   7   6        5.44        4.59      1.73 o 
  -6   7   6        0.04        1.22      1.46 o 
  -5   7   6       52.89       45.40      2.58 o 
  -4   7   6        0.79        1.99      2.44 o 
  -3   7   6      421.36      494.25     41.88 o 
  -2   7   6       96.33      115.68     14.85 o 
  -1   7   6        0.58        9.49      4.93 o 
   0   7   6        2.48        8.85      2.58 o 
   1   7   6       71.51       87.41     13.09 o 
   2   7   6      169.59      177.75     29.24 o 
   3   7   6       71.05       72.21     14.17 o 
   4   7   6       48.97       64.45     15.73 o 
   5   7   6       36.37       36.15     11.99 o 
   6   7   6       69.80       53.74     11.68 o 
   7   7   6       68.05       61.57      4.23 o 
  -7   8   6       22.70       35.86      2.96 o 
  -6   8   6       74.07       61.06     20.55 o 
  -5   8   6       91.21      109.37     10.70 o 
  -4   8   6       23.88       22.01      2.39 o 
  -3   8   6       39.71       55.44      8.55 o 
  -2   8   6      224.95      255.33     27.21 o 
  -1   8   6       19.42       23.60      2.55 o 
   0   8   6      277.11      304.27     50.25 o 
   1   8   6        3.33        5.17      2.38 o 
   2   8   6      110.57      109.05     31.46 o 
   3   8   6        7.42        5.27      2.83 o 
   4   8   6      239.08      300.61      4.72 o 
   5   8   6        4.00        6.39      4.35 o 
   6   8   6       35.20       50.25      2.82 o 
  -6   9   6        2.57        6.59      2.80 o 
  -5   9   6      227.01      248.36      7.52 o 
  -4   9   6        0.33        7.60      2.51 o 
  -3   9   6       22.97       22.59      4.48 o 
  -2   9   6        1.32        1.49      2.08 o 
  -1   9   6      315.53      349.83     38.82 o 
   0   9   6      173.78      194.34     27.90 o 
   1   9   6      762.84      841.21    156.91 o 
   2   9   6      116.62      108.15     35.76 o 
   3   9   6      127.89      182.17      4.17 o 
   4   9   6        3.63       10.65      2.99 o 
   5   9   6       53.06       77.80      3.05 o 
  -6  10   6      132.90      147.70      3.05 o 
  -5  10   6        2.50        4.90      2.59 o 
  -4  10   6      149.92      186.11      3.81 o 
  -3  10   6      137.88      129.64     13.73 o 
  -2  10   6       49.61       49.72      3.12 o 
  -1  10   6      136.50      119.33     14.37 o 
   0  10   6       84.69       70.56     16.26 o 
   1  10   6       33.74       38.76      3.00 o 
   2  10   6      176.74      219.49      4.22 o 
   3  10   6      303.64      403.31      4.73 o 
   4  10   6        0.90        1.75      2.53 o 
  -4  11   6       63.56       69.98      2.81 o 
  -3  11   6       81.37       83.33      3.03 o 
  -2  11   6        1.19       -0.83      2.43 o 
  -1  11   6      255.04      242.83      9.09 o 
   0  11   6       30.59      216.41      3.19 o 
   1  11   6        6.10        4.70      2.43 o 
   2  11   6        0.14        4.60      2.45 o 
   3  11   6      202.23      246.18      3.63 o 
  -8   1   7      471.12      530.11     29.35 o 
  -7   1   7        0.04        1.94      1.82 o 
  -6   1   7      400.06      394.03     45.89 o 
  -5   1   7       26.64       25.26      2.06 o 
  -4   1   7      575.24      508.39     37.00 o 
  -3   1   7      231.82      196.46     19.44 o 
  -2   1   7      114.63      105.54      3.90 o 
  -1   1   7      326.48      342.37     28.45 o 
   0   1   7       18.99       20.88      2.11 o 
   1   1   7      234.50      240.52     10.57 o 
   2   1   7      199.00      163.84     13.61 o 
   3   1   7      132.08      136.01      9.54 o 
   4   1   7        0.28        2.10      2.07 o 
   5   1   7      395.26      522.32      4.40 o 
   6   1   7        2.98        7.01      1.97 o 
  -7   2   7      175.59      170.71     27.32 o 
  -6   2   7       26.05       24.96      4.87 o 
  -5   2   7      664.17      584.17     70.55 o 
  -4   2   7      141.70      114.99     12.51 o 
  -3   2   7      160.40      149.74     22.52 o 
  -2   2   7        7.85        8.13      1.64 o 
  -1   2   7       42.02       53.33      7.75 o 
   0   2   7      455.85      459.75     39.09 o 
   1   2   7      604.95      604.98     39.80 o 
   2   2   7       77.17       87.45      4.53 o 
   3   2   7       52.01       48.03      2.08 o 
   4   2   7      695.20      742.62     87.98 o 
   5   2   7      195.71      218.42     31.23 o 
   6   2   7       44.93       40.25      7.72 o 
  -7   3   7       65.32       69.82      2.75 o 
  -6   3   7       98.99       93.64     16.80 o 
  -5   3   7       92.53       76.66     12.33 o 
  -4   3   7       46.28       38.08      7.03 o 
  -3   3   7       36.12       33.11      4.47 o 
  -2   3   7       21.93       23.30      5.28 o 
  -1   3   7       63.34       85.16     17.59 o 
   0   3   7      163.62      174.90     21.73 o 
   1   3   7      349.16      454.03     42.86 o 
   2   3   7      143.81      158.96      5.50 o 
   3   3   7       89.65      114.80      2.31 o 
   4   3   7        0.74        8.51      5.16 o 
   5   3   7        0.54        3.25      1.58 o 
   6   3   7        0.33        0.65      1.79 o 
  -7   4   7      221.07      224.76     26.23 o 
  -6   4   7        0.09        1.46      1.46 o 
  -5   4   7      396.95      363.73     80.37 o 
  -4   4   7        7.05        6.37      1.71 o 
  -3   4   7      224.57      227.59     50.57 o 
  -2   4   7       48.97       47.39     11.40 o 
  -1   4   7      487.84      592.93     81.50 o 
   0   4   7      384.19      440.03     60.26 o 
   1   4   7      142.77      139.79     16.38 o 
   2   4   7      245.07      273.63     14.71 o 
   3   4   7      166.06      153.46      2.67 o 
   4   4   7      506.56      575.57      9.33 o 
   5   4   7       36.48       25.73      1.75 o 
   6   4   7      341.32      328.91      4.02 o 
  -7   5   7       15.95       19.14      1.70 o 
  -6   5   7       29.84       38.65      8.06 o 
  -5   5   7       28.82       23.17      5.40 o 
  -4   5   7      307.02      297.16     66.15 o 
  -3   5   7        0.26        1.44      1.69 o 
  -2   5   7       13.99       22.46      3.41 o 
  -1   5   7        0.70        2.49      2.50 o 
   0   5   7      282.06      351.42     32.14 o 
   1   5   7      379.84      398.20     46.71 o 
   2   5   7       46.38       39.41      2.74 o 
   3   5   7        2.94        2.56      1.70 o 
   4   5   7       15.86       21.59      1.94 o 
   5   5   7      215.56      218.97     15.32 o 
  -6   6   7        5.54        5.69      1.75 o 
  -5   6   7      118.69      136.73     25.74 o 
  -4   6   7        1.12        4.13      2.13 o 
  -3   6   7      381.79      454.39     77.75 o 
  -2   6   7      265.19      344.13     52.97 o 
  -1   6   7      582.03      707.15    103.61 o 
   0   6   7      187.86      281.81     37.22 o 
   1   6   7        0.63        3.30      2.30 o 
   2   6   7      611.40      702.86     83.94 o 
   3   6   7      102.42       96.54     12.82 o 
   4   6   7      433.09      478.23     52.33 o 
   5   6   7       13.33        9.71      2.42 o 
  -5   7   7       46.64       53.90      6.35 o 
  -4   7   7      184.61      214.16     29.66 o 
  -3   7   7        1.29        2.71      2.07 o 
  -2   7   7      128.11      169.36     20.66 o 
  -1   7   7      222.68      305.86      5.91 o 
   0   7   7      119.42      126.99     11.32 o 
   1   7   7       51.96       64.09     11.01 o 
   2   7   7      106.47      105.23     15.32 o 
   3   7   7      408.23      436.96     71.56 o 
   4   7   7       41.24       52.20      2.79 o 
  -4   8   7        6.88        7.53      1.71 o 
  -3   8   7        0.16      268.95    138.65 o 
  -2   8   7        3.70        2.73      1.83 o 
  -1   8   7        4.33        6.67      1.95 o 
   0   8   7       60.09       60.23      4.77 o 
   1   8   7       89.77      115.57     15.14 o 
   2   8   7      110.68      154.26     26.32 o 
   3   8   7        5.73        4.79      2.49 o 
  -3   9   7      177.44      219.14      3.41 o 
  -2   9   7      347.04      400.59      3.19 o 
  -1   9   7      105.71      143.04      5.02 o 
   0   9   7      285.72      316.83     16.35 o 
   1   9   7      720.85      941.83      5.46 o 
   2   9   7       84.09      106.33      2.99 o 
  -5   0   8      171.61       97.71      2.91 o 
  -4   0   8      670.80      619.20      4.86 o 
  -3   0   8        3.08        7.66      2.21 o 
  -2   0   8       11.77       18.20      2.35 o 
  -1   0   8       40.22       41.13      2.14 o 
   0   0   8       44.85       47.15      2.71 o 
   1   0   8        4.95        2.34      1.77 o 
   2   0   8      136.62      162.13      3.74 o 
   3   0   8       14.51       14.23      2.63 o 
  -5   1   8      139.12       93.12     15.87 o 
  -4   1   8      192.26      164.72     13.03 o 
  -3   1   8       51.26       45.46      3.66 o 
  -2   1   8       21.06       20.77      1.41 o 
  -1   1   8        6.55       10.24      1.35 o 
   0   1   8        5.22        2.40      1.42 o 
   1   1   8       26.13       24.21      1.60 o 
   2   1   8       60.57       55.81      5.15 o 
   3   1   8        0.40       -0.53      1.76 o 
  -4   2   8        0.70        1.12      1.40 o 
  -3   2   8       71.99       74.31     10.64 o 
  -2   2   8       27.04       34.27      3.56 o 
  -1   2   8       93.36      125.30      8.63 o 
   0   2   8      185.85      224.08     13.36 o 
   1   2   8       10.91       12.25      1.48 o 
   2   2   8       52.03       66.08      2.68 o 
   3   2   8        0.38        2.90      1.77 o 
  -4   3   8        3.93        3.35      1.77 o 
  -3   3   8        0.03        1.30      1.86 o 
  -2   3   8       85.13      141.03     32.48 o 
  -1   3   8        2.08        7.39      1.62 o 
   0   3   8       13.49       15.27      1.56 o 
   1   3   8      192.76      216.57      8.57 o 
   2   3   8       89.19       78.80      4.53 o 
  -3   4   8       10.16       14.48      1.83 o 
  -2   4   8       54.36       75.75      7.67 o 
  -1   4   8        3.35        2.93      2.47 o 
   0   4   8        0.89        3.32      1.81 o 
   1   4   8       23.15       20.78      1.83 o 
   2   4   8        4.04        5.67      3.63 o 
  -2   5   8       87.39      128.80      9.07 o 
  -1   5   8       47.39       61.61      1.98 o 
   0   5   8      103.28      126.43      2.16 o 
   1   5   8       34.93       60.31      1.95 o 
                                                 
